# Supplementary material for: The CD4+ T cell methylome contributes to a distinct CD4+ T cell transcriptional signature in Mycobacterium bovis-infected cattle
Source: Sci Rep. 2016 Aug 10;6:31014. doi: 10.1038/srep31014 (PMC4978967; doi:10.1038/srep31014)
Supplement: Supplementary Table S2 [file srep31014-s3.xls]

## Sheet: Differentially expressed genes
Gene	logFC	logCPM	PValue	FDR
LOC509034	10.7706	1.7441	4.46e-18	6.35e-14
LOC528332	3.60322	-1.15795	1.25e-11	7.41e-08
PYGO1	1.0277	5.61314	1.56e-11	7.41e-08
LOC506634	1.96225	0.043453	5.83e-10	2.07e-06
LOC100851088	1.21195	3.34003	1.19e-09	3.4e-06
VIPR2	-1.5011	4.17272	1.56e-09	3.7e-06
ACAN	3.20757	1.51124	2.78e-09	5.66e-06
LOC100851843	1.7845	2.11703	5.43e-09	9.65e-06
GSTM1	-1.86314	1.14521	3.13e-08	4.95e-05
BPIFB4	-3.71441	-2.13226	7.26e-08	0.000103275
HNRPLL	0.807245	5.88513	1.53e-07	0.000197911
IFIT5	1.09941	4.40466	1.93e-07	0.000228513
LAMA4	2.18449	-0.547304	2.73e-07	0.000298507
LOC100295702	5.31093	-1.50997	3.04e-07	0.000308591
PDGFB	1.45305	2.0851	3.61e-07	0.000342741
PYCR1	-1.32578	1.29629	4.77e-07	0.000413643
TRPC3	1.96982	0.714938	4.94e-07	0.000413643
NR3C1	0.823327	6.28645	6.42e-07	0.000507345
ZDHHC2	1.35752	1.76802	9.02e-07	0.000656053
RGS1	2.25536	6.03008	9.3e-07	0.000656053
LOC512148	2.01977	0.723655	9.69e-07	0.000656053
DTX1	-0.96335	4.27986	1.4e-06	0.000895069
ALPL	4.46017	1.79142	1.45e-06	0.000895069
HS6ST3	2.2226	-0.87805	1.53e-06	0.000907487
LOC784305	3.70354	-0.487873	2.05e-06	0.00116778
LOC511982	1.01275	4.74597	2.57e-06	0.00140651
METTL12	-0.950016	4.73961	3.28e-06	0.00172567
LGALSL	1.16117	3.12589	4.12e-06	0.00209144
TRAT1	0.944389	5.7768	4.77e-06	0.00227175
CCL4	1.94369	3.04333	4.79e-06	0.00227175
TLE6	2.08192	-0.28315	5.19e-06	0.0023801
MPZL3	0.630118	5.19459	5.79e-06	0.00257276
GALNT4	0.742868	4.10754	7.01e-06	0.00302085
SPIB	-0.967912	4.11224	7.31e-06	0.00305842
LOC100335922	6.78305	-2.0209	7.81e-06	0.00317438
TNFRSF4	-0.788248	4.98798	9.12e-06	0.00360401
CD69	1.5081	6.057	1.02e-05	0.00393129
KCNH2	1.25555	3.04086	1.08e-05	0.00402651
TGIF1	0.956677	4.93461	1.22e-05	0.00445175
NDFIP2	0.655317	6.66773	1.4e-05	0.00491803
LOC100850339	2.19794	-1.07721	1.44e-05	0.00491803
LOC100849403	1.43029	0.167967	1.45e-05	0.00491803
LOC788643	1.34153	1.82149	1.78e-05	0.00589691
PDZRN3	1.97111	-0.31382	2.02e-05	0.00654395
JAKMIP2	1.34169	0.515868	2.24e-05	0.0070848
LOC100849895	-1.69242	-0.0115584	2.44e-05	0.00753957
DTYMK	-0.898875	3.2371	2.5e-05	0.0075644
HBA	3.4793	-0.562737	2.66e-05	0.0078942
LOC100850987	1.13282	1.67607	2.83e-05	0.00806221
SOX13	1.07935	1.74129	2.83e-05	0.00806221
HBA1	3.49036	-0.716867	3.29e-05	0.00917755
TFF2	-4.93706	-2.05715	3.48e-05	0.00951147
LOC100850677	0.792852	6.06743	3.91e-05	0.0102973
DUSP4	2.73007	2.04342	3.91e-05	0.0102973
SPHKAP	3.40843	-2.83048	3.98e-05	0.0103
CCDC60	2.85891	-2.62299	4.31e-05	0.0109357
ZFP36L2	1.14307	9.39145	4.48e-05	0.0110806
FRS2	0.86446	4.23257	4.52e-05	0.0110806
TNFAIP3	1.39604	5.78779	5.36e-05	0.0129223
WC1-12	1.3969	6.01241	5.69e-05	0.0132466
LOC100850944	1.14957	0.654912	5.74e-05	0.0132466
BTBD3	1.03806	4.3556	5.96e-05	0.0132466
GINS2	-0.93434	2.99256	6.04e-05	0.0132466
KIF13A	0.98373	3.47677	6.07e-05	0.0132466
SAPCD1	-0.920035	3.57059	6.13e-05	0.0132466
RGS16	1.62709	2.17271	6.15e-05	0.0132466
CD83	2.10728	3.25645	6.4e-05	0.0132567
MCM5	-0.688284	5.83375	6.41e-05	0.0132567
LAG3	-0.962911	3.75944	6.43e-05	0.0132567
PAPD5	0.560717	6.15819	7e-05	0.0142279
SSFA2	0.655321	4.96333	7.71e-05	0.0154456
CPNE8	1.85513	-0.59508	7.92e-05	0.0156303
FAR2	1.31273	-0.28307	8.05e-05	0.0156303
NCEH1	0.868376	4.01935	8.2e-05	0.0156303
MCM2	-0.76902	5.05323	8.24e-05	0.0156303
EVI2A	0.668438	5.35922	8.47e-05	0.0158078
TXNDC3	2.347	-1.71009	8.56e-05	0.0158078
COQ10B	0.866251	4.61237	9.18e-05	0.0164933
SGK1	1.41946	5.07162	9.24e-05	0.0164933
LOC100297044	-2.46679	0.914393	9.28e-05	0.0164933
ADA	-0.867538	5.77496	9.8e-05	0.0170514
BHLHE40	0.734292	5.13162	9.86e-05	0.0170514
PLK3	1.30036	5.85852	9.95e-05	0.0170514
FSD1L	1.59021	0.00201895	0.000102337	0.0173279
PCK2	-0.568868	4.44419	0.000103541	0.0173279
MIER3	0.690793	5.01645	0.000111043	0.0183673
NR4A2	1.28295	1.42132	0.000114303	0.0186671
FAM91A1	0.590787	5.73804	0.00011548	0.0186671
LITAF	0.615058	4.57581	0.000117494	0.0186717
TP53INP1	0.557435	7.05329	0.000118134	0.0186717
ZCCHC13	1.99657	-0.945322	0.000120477	0.0188329
CHGA	-2.02748	0.980512	0.000127418	0.0195604
RB1	0.619691	5.91461	0.000129219	0.0195604
AASS	0.889023	2.13892	0.000129257	0.0195604
DUSP5	1.70731	3.94008	0.00013193	0.0197548
LOC517426	-2.86893	-1.46345	0.000136494	0.0200264
TMIGD1	-2.43117	-2.33073	0.000136927	0.0200264
LOC100851824	0.771149	6.49239	0.000137967	0.0200264
C18H19orf76	-0.843047	5.96739	0.000156183	0.0222749
MCM4	-0.616832	5.53946	0.00015659	0.0222749
PRSS23	1.25592	2.65692	0.000159057	0.0223768
SLC23A1	1.09873	2.73024	0.000160452	0.0223768
TMEM117	1.57958	-1.37165	0.000170639	0.0235664
EMB	1.17905	0.937972	0.000173374	0.0237138
LOC100295741	5.19421	-2.99403	0.000177095	0.0239921
LOC536342	-1.51464	-0.6737	0.000188419	0.0252855
SLC29A1	-0.718163	3.68473	0.000194663	0.0256556
BLA-DQB	-0.830749	6.32372	0.000194784	0.0256556
CXCR4	1.72018	7.58936	0.000199197	0.0259962
FBXL3	0.670954	4.91999	0.000203654	0.0262833
SCN11A	2.20823	-1.80057	0.000206839	0.0262833
APCDD1	-1.16181	0.40977	0.00020694	0.0262833
PELI1	0.642149	6.70146	0.000211238	0.0264114
UEVLD	0.675142	3.91475	0.000211662	0.0264114
CNGA3	1.73363	-0.856786	0.000213647	0.0264272
TOB1	0.544472	5.79807	0.000222253	0.0272548
CHST11	0.703376	3.65365	0.000226382	0.0275237
TMEM156	0.655143	7.33431	0.000228555	0.0275525
RAB18	0.548281	5.56871	0.000231812	0.0277103
RUVBL1	-0.586206	5.48888	0.000237179	0.0281156
LOC100852168	0.536562	6.20301	0.000241678	0.0284121
MYL6B	-1.15584	0.252357	0.000250616	0.0292215
EXOC6	0.624825	5.38797	0.000256547	0.0296647
CPEB2	0.885798	3.54295	0.000258588	0.0296647
PDP1	0.659034	5.34155	0.000261319	0.0297381
FASLG	0.800637	2.3379	0.000275069	0.0308294
CENPB	-0.669208	4.23554	0.000275243	0.0308294
LOC100849211	0.672111	3.32352	0.000281853	0.0312391
FAM164A	0.987538	1.09878	0.000283954	0.0312391
PNPLA8	0.651568	3.81262	0.000285489	0.0312391
AKR1A1	-0.5253	6.30228	0.000292222	0.0317317
NPM3	-0.730568	3.37614	0.000299412	0.0321766
WNT5A	1.77329	-1.88228	0.000306861	0.0321766
DPP3	-0.546739	5.42773	0.000307425	0.0321766
HEATR5A	0.555913	5.29111	0.000308195	0.0321766
LOC532189	0.62731	6.37045	0.000308655	0.0321766
FAT3	2.04773	-2.26634	0.00030989	0.0321766
GPR183	0.546042	6.51728	0.000314882	0.0324579
NFATC3	0.491975	6.64305	0.000317271	0.0324686
KLF6	0.695801	8.38079	0.00031955	0.0324686
MB21D2	1.48592	-0.743883	0.000322924	0.0325787
LIN7C	0.656079	4.95043	0.00032934	0.032992
TOPORS	0.767936	6.68212	0.000338143	0.0333582
PGM2L1	0.938603	4.30122	0.000339518	0.0333582
PIP5K1B	0.694427	3.78359	0.000340031	0.0333582
KIF13B	0.531661	4.59843	0.000346281	0.0337387
CCBL2	0.579685	4.44972	0.000383258	0.0370874
BZW2	-0.50092	5.34091	0.000387503	0.0372448
SPNS3	0.896263	1.46925	0.000390303	0.0372622
LOC100847808	1.50191	-1.08277	0.000401649	0.0380897
IL8	2.49039	0.526883	0.000405101	0.0381627
SHOC2	0.643263	5.62888	0.000411598	0.0385196
RNF135	-0.571804	6.48192	0.000421245	0.0390405
SYT11	0.837902	5.10689	0.000426743	0.0390405
LOC100851127	-1.22195	1.6937	0.000429304	0.0390405
ISPD	1.40545	-1.17593	0.00043119	0.0390405
IL18RAP	1.02746	2.62201	0.000433001	0.0390405
ARHGEF3	0.497221	6.9133	0.00043363	0.0390405
IKZF5	0.765067	4.87066	0.000440281	0.0392347
AGAP1	-1.13742	1.6049	0.000441304	0.0392347
RBPJ	0.55753	4.99381	0.000450567	0.0398094
WNK2	-0.821414	1.88918	0.00045743	0.0399479
C1H21orf59	-0.468559	5.86332	0.000457751	0.0399479
LOC617406	-1.25448	-0.811227	0.000469057	0.040685
YPEL5	0.587793	4.93734	0.000478208	0.0412273
DAK	-0.524071	4.824	0.000485172	0.0415757
OGN	1.03257	2.16674	0.000491717	0.0416146
TRMT61A	-1.10146	2.36393	0.000492691	0.0416146
PLXNB1	0.831085	1.58103	0.000494402	0.0416146
CTDSPL2	0.528876	5.38994	0.00050712	0.0423694
NETO2	1.14029	-0.135016	0.000513939	0.0423694
OAF	-0.931561	0.714969	0.00051537	0.0423694
NCF1	-0.803947	2.11428	0.000517226	0.0423694
STARD10	-1.37998	0.95037	0.000518262	0.0423694
LOC100335935	-2.88023	-1.71387	0.000528127	0.0429292
CENPM	-0.715988	2.96573	0.000541874	0.0437587
LOC100139881	-2.42281	0.19654	0.000544484	0.0437587
MYBL2	-0.737559	4.18988	0.000552133	0.0441241
EIF5	0.544513	8.17009	0.000558639	0.0443946
LOC100850994	2.41034	9.05848	0.000571686	0.0451791
GADD45B	0.908856	5.57832	0.000581126	0.0456714
CDCA3	-0.909511	2.25036	0.000596939	0.0466563
MTHFD1	-0.50657	5.27434	0.000605874	0.0470959
CDT1	-0.747414	3.18193	0.000616973	0.047698
PTGER4	1.00999	7.11678	0.000622163	0.0478393
CD226	0.578359	4.64883	0.000648583	0.0491785
KIFC1	-0.633318	5.0354	0.00065439	0.0491785
OXR1	0.586934	4.94071	0.000656196	0.0491785
ADRB2	0.812015	1.69279	0.000657992	0.0491785
LOC100850219	0.850042	5.58519	0.000659138	0.0491785
DYNC2H1	1.13057	3.89103	0.000660323	0.0491785
LOC100335800	1.19993	1.45449	0.000668312	0.0495143
VSTM5	-2.93119	-2.9078	0.000671841	0.0495178
PODNL1	-0.614412	3.56843	0.000691665	0.0507162
SLC29A4	-2.72876	1.0977	0.000696419	0.0508029
IFNG	1.05037	0.514528	0.000711758	0.051657
ATP4B	-0.888514	5.38898	0.000715881	0.0516924
YARS	-0.511931	5.31196	0.000719818	0.0517142
HOPX	0.684271	6.49579	0.00073702	0.0525824
FBXO33	0.698063	5.55886	0.000739296	0.0525824
SGCE	2.30395	-2.47264	0.000753669	0.053338
ISLR	2.84522	-3.10806	0.000767692	0.0537922
LOC100850775	0.707296	7.56041	0.000769918	0.0537922
TP53BP2	0.965756	1.33726	0.000772137	0.0537922
TNFRSF18	-0.696236	3.88301	0.000775883	0.0537922
DBC1	2.71749	-0.180223	0.000779114	0.0537922
FAM13B	0.57546	6.23799	0.000784318	0.0537922
ANTXR2	0.467041	6.39252	0.000787801	0.0537922
TK1	-0.564731	6.19618	0.000790339	0.0537922
TSPO	-0.744042	6.7258	0.000794239	0.0538003
C20H5orf41	1.0244	5.95408	0.000799098	0.0538728
NMB	-1.04838	0.639479	0.000808167	0.0542068
CDC20	-0.954393	3.29728	0.000811673	0.0542068
C14H8orf33	-0.526675	4.46092	0.000815508	0.0542084
ARMCX3	0.530715	5.10848	0.000820095	0.0542598
BYSL	-0.542253	3.96055	0.00084455	0.0553785
LOC100850916	0.589047	5.45872	0.000846742	0.0553785
C16H1orf93	-0.569931	4.777	0.000848682	0.0553785
RNF19A	0.522354	6.48426	0.000865155	0.0561757
ACTN3	-0.922453	1.00586	0.000868799	0.0561757
MECR	-0.68414	2.91643	0.000889629	0.0571367
PRSS22	-1.98085	0.304762	0.000891694	0.0571367
LOC782950	0.626836	4.0058	0.000908845	0.0576416
ASB4	-3.12969	-1.88472	0.000909174	0.0576416
IGF2BP3	-1.03614	0.162003	0.000911731	0.0576416
CCNL1	0.823569	8.17129	0.000923625	0.057668
ZEB1	0.648248	4.89758	0.000925168	0.057668
NFAM1	-0.736379	1.97207	0.000929497	0.057668
BOP1	-0.544023	5.00339	0.000931163	0.057668
LEMD3	0.486226	5.32351	0.000932417	0.057668
CHTF18	-0.740149	2.45436	0.000939713	0.0578676
EEFSEC	-0.663203	4.65821	0.000956533	0.0586332
LOC100850312	-0.739244	4.0881	0.000960388	0.0586332
POC1A	-0.603909	3.98546	0.000976309	0.0593504
LRRC8C	0.468144	6.53901	0.000982347	0.059389
MIXL1	-2.8054	-2.9746	0.000987356	0.059389
SDR42E1	-0.98901	1.2748	0.000989469	0.059389
PHB	-0.519971	5.25363	0.00101044	0.060393
RIT1	0.477267	6.79494	0.00102006	0.0607045
MGC138914	1.14266	0.721952	0.00102419	0.0607045
LOC100850238	-0.577956	6.75306	0.00104161	0.0611733
IFFO2	0.623372	3.39677	0.00104294	0.0611733
ATP8B1	1.26398	0.934186	0.001045	0.0611733
ZNF280B	0.726886	2.38794	0.0010506	0.0612491
RMI2	-0.73525	2.65525	0.00106198	0.0616598
POLR3H	-0.772544	1.83547	0.00110064	0.0634005
LOC100851916	0.579536	5.16052	0.00110087	0.0634005
LOC100138791	-4.78775	-3.12024	0.00110701	0.063497
CXCL2	1.97237	3.07449	0.00112564	0.0643064
HSPA13	0.619875	5.09865	0.0011412	0.0649226
MS4A2	-3.20668	-2.23821	0.00115085	0.0649226
MORC3	0.727477	5.87853	0.00115541	0.0649226
MRPS26	-0.634452	5.38452	0.00115578	0.0649226
PAWR	0.65038	4.89624	0.00115925	0.0649226
RORA	0.684875	5.64122	0.0011981	0.0666643
LOC100850324	0.49938	5.88164	0.00119972	0.0666643
FOXM1	-1.02922	1.48985	0.00122177	0.0676252
MRPS18A	-0.520501	4.00188	0.00123202	0.0679285
UBAC2	-0.562919	5.87855	0.00124005	0.0679464
ENPP5	0.798562	1.33092	0.0012419	0.0679464
LOC100852035	2.22657	8.03756	0.00126998	0.0692164
GGA2	-0.524278	5.6557	0.0012788	0.069431
RAB8B	0.57512	6.34448	0.00131364	0.0710516
NUBP2	-0.581884	4.6704	0.00131939	0.071092
CITED4	1.68172	0.379405	0.00137074	0.0733787
CDK17	0.499974	5.49054	0.00137702	0.0733787
EIF4E	0.572839	4.92571	0.0013842	0.0733787
LOC100335463	2.25972	-2.11284	0.00138774	0.0733787
RBL1	0.559392	6.06434	0.00139037	0.0733787
ERCC4	0.719343	5.15357	0.00139278	0.0733787
TIMP3	0.521679	5.57795	0.00143055	0.0750904
NUP210L	0.675527	3.86348	0.0014474	0.0756544
RAG2	1.86976	-2.0952	0.00145282	0.0756544
GPR141	1.0995	0.66609	0.00145724	0.0756544
ABCA13	-3.10474	-0.602992	0.00150456	0.0778268
GRIP2	0.949358	1.52328	0.00151445	0.0778526
MIF	-0.994474	4.22683	0.00151601	0.0778526
SLC25A25	0.614327	5.15252	0.00155374	0.0795032
PSMG4	-0.656032	6.4472	0.00156701	0.079895
MOBKL3	0.607173	4.59722	0.00158307	0.0802947
LOC100849156	0.63637	2.51518	0.00158722	0.0802947
LOC781407	1.10328	1.49228	0.00159834	0.0802947
LOC100851214	-0.937063	-0.0855881	0.00159929	0.0802947
DOHH	-0.611452	3.61998	0.00160307	0.0802947
ESPL1	-0.793395	3.72117	0.00162303	0.0808219
ZFYVE16	0.794749	4.83008	0.00162496	0.0808219
NHP2	-0.539893	4.07576	0.00163291	0.0809341
PSMB10	-0.515942	6.8366	0.00164777	0.081387
RABGEF1	0.702569	4.31597	0.00165939	0.0816776
AP1M1	-0.447381	6.20799	0.00167495	0.0821594
CD320	-0.622411	3.61164	0.00170542	0.0829643
C4H7orf41	0.476678	5.1017	0.00171032	0.0829643
PELI2	0.856705	1.22622	0.00171119	0.0829643
RLIM	0.84276	5.08783	0.00171469	0.0829643
PARP8	0.486313	5.06818	0.00172493	0.0831766
THOC6	-0.572148	3.74848	0.00173822	0.0835345
MRPS12	-0.638461	3.36393	0.00174532	0.083593
SPOPL	0.643649	4.51641	0.00177185	0.0845063
AEBP2	0.549246	4.5487	0.00177627	0.0845063
CA5A	-4.80327	-3.1182	0.00178655	0.0847123
DNAJC10	0.450321	6.38372	0.00181196	0.0854009
PACSIN1	-0.959837	0.785903	0.00181308	0.0854009
ARID2	0.477497	5.6331	0.00181957	0.0854236
AK2	-0.472583	5.71909	0.00182724	0.0855015
UGCG	0.560052	4.67723	0.00184732	0.0858898
SIK1	1.48605	3.59039	0.00185108	0.0858898
FBL	-0.496252	5.9407	0.00185534	0.0858898
PKHD1	-1.04358	0.0993977	0.00185969	0.0858898
TCTA	-0.545793	4.74664	0.00187322	0.086235
DAAM1	0.56896	4.42543	0.00188872	0.0866573
RHOQ	0.629872	3.1065	0.00189588	0.0866573
IGFBP7	0.939406	0.142308	0.00190674	0.0866573
MEIS1	1.31161	-0.607229	0.00191043	0.0866573
MRPL23	-0.573042	4.53876	0.00191286	0.0866573
INPP4B	0.645428	6.72431	0.00193611	0.0874322
PHYHD1	-0.458262	4.89938	0.00195599	0.0880507
ANKRD6	-1.23003	0.944766	0.00197617	0.0886782
PHTF2	0.585604	4.53299	0.00202707	0.0906764
CD244	0.651817	3.26824	0.00203367	0.0906865
DNAJB13	0.821713	2.36001	0.00213353	0.0948422
TMEM30A	0.405257	6.07797	0.0021749	0.09638
GATA2	-2.26111	-1.65163	0.00222745	0.0982713
LOC100336103	1.09954	0.577585	0.0022362	0.0982713
THBS2	4.30917	-2.73625	0.0022407	0.0982713
SLC16A2	1.18771	-0.889145	0.00224522	0.0982713
TBL1XR1	0.508491	6.08801	0.00227092	0.0989605
ANG	-1.4791	0.619923	0.0023031	0.0989605
HLA-DOA	-0.59814	3.55474	0.00230458	0.0989605
RHOBTB1	-0.790318	2.71071	0.00230545	0.0989605
PDE4D	0.591288	4.65457	0.00230987	0.0989605
PPIL4	0.55998	4.79086	0.00231176	0.0989605
CCPG1	0.671046	4.994	0.00232033	0.0989605
RNASEH2C	-0.524359	4.95442	0.00232229	0.0989605
LOC783452	2.37504	0.700076	0.00232357	0.0989605
LONRF1	0.533461	3.25553	0.00233103	0.0989818
KLHL5	0.40943	5.15345	0.00234249	0.0990751
CCNG2	0.55957	3.28834	0.00234716	0.0990751
SLC38A2	0.457283	7.85129	0.00237319	0.0998777
FOS	0.759901	8.2831	0.00238135	0.0999256
