# Supplementary material for: The CD4+ T cell methylome contributes to a distinct CD4+ T cell transcriptional signature in Mycobacterium bovis-infected cattle
Source: Sci Rep. 2016 Aug 10;6:31014. doi: 10.1038/srep31014 (PMC4978967; doi:10.1038/srep31014)
Supplement: Supplementary Table S4 [file srep31014-s4.xls]

## Sheet: All CpG sites
chr	start	end	strand	pvalue	qvalue	meth.diff
chr1	1537857	1537857	+	4.43161e-05	0.00389929	-27.3438
chr1	68662127	68662127	+	7.39868e-10	2.43635e-07	36.0634
chr1	68662144	68662144	+	3.44036e-12	1.68808e-09	47.0877
chr1	68662154	68662154	+	1.92435e-08	4.74136e-06	31.9601
chr1	68662174	68662174	+	2.95353e-07	5.45827e-05	39.4127
chr1	123057605	123057605	+	1.66563e-05	0.00175942	29.2517
chr1	145094457	145094457	+	3.59297e-05	0.00330207	-43.3333
chr1	145689218	145689218	+	7.33347e-06	0.000883548	-26.5578
chr1	146075534	146075534	+	3.89669e-05	0.00351509	35.1064
chr1	146119079	146119079	+	3.83122e-05	0.00346871	-29.8305
chr1	146806067	146806067	+	6.05849e-13	3.44533e-10	-67.3077
chr1	147105105	147105105	+	8.55632e-05	0.00657458	45.0039
chr1	147149902	147149902	+	3.65563e-11	1.52147e-08	44.1798
chr1	148436352	148436352	+	0	0	65.7853
chr1	148573957	148573957	+	3.64737e-06	0.000486067	28.4043
chr1	148601169	148601169	+	7.63961e-05	0.00600097	27.3803
chr1	148609482	148609482	+	4.34471e-08	9.91714e-06	-45.0549
chr1	149159213	149159213	+	2.68274e-05	0.00260727	-26.7186
chr1	158574120	158574120	+	8.02926e-09	2.13773e-06	47.326
chr10	16756390	16756390	+	2.66058e-06	0.000373309	-35.082
chr10	20933513	20933513	+	2.35367e-13	1.41167e-10	-61.9565
chr10	21150334	21150334	+	1.40056e-06	0.000214967	-28.5714
chr10	21555255	21555255	+	2.22604e-06	0.0003211	27.0426
chr10	21776126	21776126	+	2.42697e-08	5.84097e-06	43.2973
chr10	21776151	21776151	+	4.09553e-05	0.00366366	28.5473
chr10	35760500	35760500	+	4.55191e-14	3.03223e-11	-55.9365
chr10	36243339	36243339	+	3.87828e-10	1.361e-07	-26.0704
chr10	36243348	36243348	+	1.5854e-13	9.75777e-11	-34.9275
chr10	67871830	67871830	+	1.02347e-06	0.000162705	33.8753
chr10	67871834	67871834	+	4.81627e-07	8.41869e-05	36.1699
chr10	67871837	67871837	+	1.11382e-05	0.00125324	32.4152
chr10	67871840	67871840	+	9.75461e-08	2.04807e-05	40.8125
chr10	90479822	90479822	+	2.56322e-07	4.81995e-05	38.4615
chr10	104632783	104632783	+	0.000112458	0.00812868	-27.5641
chr10	104632800	104632800	+	1.86931e-07	3.65287e-05	-43.619
chr10	104788965	104788965	+	1.45728e-05	0.00157025	-38.2226
chr10	105976624	105976624	+	7.5337e-08	1.61754e-05	25.2481
chr11	2641103	2641103	+	2.74454e-09	8.16601e-07	-26.8216
chr11	4000497	4000497	+	6.03687e-05	0.00497725	-28.9639
chr11	4000727	4000727	+	5.76888e-08	1.2758e-05	42.8571
chr11	9321515	9321515	+	1.18177e-05	0.00131768	25.1618
chr11	12978054	12978054	+	2.61186e-06	0.000367202	-27.6316
chr11	14390602	14390602	+	0	0	41.9629
chr11	47457994	47457994	+	9.47469e-06	0.00109502	32.0856
chr11	63265239	63265239	+	3.50134e-06	0.000469393	32.9291
chr11	76256848	76256848	+	5.63344e-05	0.00470674	-29.4118
chr11	82841628	82841628	+	0.000143636	0.00979503	25.8938
chr11	89425712	89425712	+	1.2339e-05	0.00136636	30.0692
chr11	89916451	89916451	+	3.32071e-07	6.05521e-05	27.7606
chr11	100496789	100496789	+	1.78214e-05	0.00186296	-32.2981
chr11	100816000	100816000	+	0.000119152	0.00846743	35.2426
chr11	101996275	101996275	+	0.000136802	0.0094167	-36.4081
chr11	103371521	103371521	+	1.18679e-07	2.44702e-05	-51.7424
chr11	103412582	103412582	+	3.3636e-06	0.000453887	-31.1157
chr11	103604535	103604535	+	1.73795e-06	0.00025902	-43.2099
chr11	104291577	104291577	+	9.81257e-05	0.0073056	-25.2376
chr11	104731787	104731787	+	5.18497e-05	0.00441042	-26.6481
chr11	105367250	105367250	+	4.67526e-06	0.000601139	34.3826
chr11	106213292	106213292	+	1.23279e-06	0.000191902	25.206
chr11	106899093	106899093	+	1.10739e-05	0.00124771	27.0429
chr11	106909954	106909954	+	4.2204e-07	7.51803e-05	-39.4605
chr11	106910570	106910570	+	2.29482e-06	0.000329577	-31.332
chr11	106991180	106991180	+	2.45733e-08	5.90542e-06	47.3684
chr11	106993224	106993224	+	0	0	47.0335
chr11	107027157	107027157	+	0	0	67.5325
chr11	107027438	107027438	+	9.23579e-11	3.59819e-08	-45.8552
chr11	107031271	107031271	+	0	0	58.1216
chr11	107038851	107038851	+	0	0	89.5649
chr11	107040546	107040546	+	2.10778e-10	7.72404e-08	45.6047
chr11	107097176	107097176	+	8.14904e-14	5.22399e-11	37.9858
chr11	107105429	107105429	+	9.10071e-06	0.00105999	-26.8899
chr11	107107524	107107524	+	8.01917e-08	1.70693e-05	35.0877
chr11	107107547	107107547	+	2.84073e-05	0.00273231	29.7647
chr11	107179062	107179062	+	8.29137e-06	0.000980294	34.8718
chr11	107186216	107186216	+	0.000108356	0.00788182	29.767
chr11	107190514	107190514	+	4.5372e-10	1.57166e-07	40.8764
chr11	107231734	107231734	+	5.492e-09	1.52602e-06	30.2709
chr11	107231801	107231801	+	8.56378e-05	0.00657725	-25.6868
chr11	107242063	107242063	+	8.39329e-14	5.36663e-11	62.8931
chr11	107278468	107278468	+	2.75735e-12	1.38884e-09	-39.3084
chr11	107335609	107335609	+	1.19056e-05	0.00132598	-29.5268
chr11	107421391	107421391	+	0	0	29.1642
chr11	107446347	107446347	+	3.09386e-07	5.69379e-05	28.0713
chr11	107447960	107447960	+	7.443e-08	1.59946e-05	31.0076
chr11	107448426	107448426	+	2.33713e-12	1.19424e-09	-43.2375
chr11	107453774	107453774	+	9.49015e-07	0.000152439	-26
chr11	107456089	107456089	+	3.83446e-06	0.000507846	-31.6934
chr11	107456768	107456768	+	6.49899e-10	2.17638e-07	40.3423
chr11	107459065	107459065	+	0	0	-58.1997
chr11	107465654	107465654	+	3.27644e-07	5.98776e-05	41.8174
chr11	107471216	107471216	+	1.11022e-16	1.04385e-13	51.7141
chr11	107475495	107475495	+	5.23315e-08	1.17097e-05	28.0053
chr11	107491084	107491084	+	5.01788e-12	2.42357e-09	-36.973
chr11	107491224	107491224	+	0	0	43.3191
chr11	107493728	107493728	+	2.44983e-06	0.000348894	27.7853
chr11	107502369	107502369	+	1.73562e-07	3.42989e-05	37.5952
chr11	107519136	107519136	+	6.04499e-06	0.000752367	44.7177
chr11	107530109	107530109	+	7.18362e-08	1.54912e-05	-29.5363
chr11	107544300	107544300	+	4.44089e-16	3.87294e-13	33.3871
chr11	107547744	107547744	+	0.000105989	0.00774961	25.5492
chr11	107585160	107585160	+	4.10009e-07	7.31692e-05	30.7312
chr11	107589372	107589372	+	0	0	-47.2477
chr11	107593918	107593918	+	2.3817e-06	0.000340108	-32.1088
chr11	107612367	107612367	+	2.13478e-06	0.000309747	33.4696
chr11	107612386	107612386	+	3.08933e-06	0.000422186	34.8371
chr11	107673776	107673776	+	1.65201e-13	1.01425e-10	-25.9415
chr11	107687149	107687149	+	4.19151e-09	1.2008e-06	-36.7565
chr11	107690988	107690988	+	8.86445e-06	0.00103761	32.9026
chr11	107701670	107701670	+	6.88338e-15	5.16372e-12	-59.8771
chr11	107703752	107703752	+	6.32827e-15	4.78364e-12	44.7888
chr11	107730293	107730293	+	1.63687e-07	3.25929e-05	25.0386
chr11	107796667	107796667	+	8.46142e-06	0.000997056	-26.9373
chr11	107821518	107821518	+	8.61132e-06	0.0010123	36
chr11	107826862	107826862	+	2.75886e-06	0.000384801	-25.0938
chr11	107835527	107835527	+	0	0	37.8138
chr11	107838413	107838413	+	1.32091e-07	2.6954e-05	-32.1924
chr11	107881079	107881079	+	4.5684e-07	8.05077e-05	-38.3173
chr11	107886940	107886940	+	9.94799e-06	0.0011425	-46.4327
chr11	107923152	107923152	+	7.63775e-07	0.000126322	-34.1291
chr11	107946152	107946152	+	3.24626e-05	0.00304235	-35.817
chr11	107995007	107995007	+	1.45157e-08	3.67632e-06	40.2821
chr11	108037992	108037992	+	2.28502e-06	0.000328327	-27.0659
chr11	108087011	108087011	+	1.52855e-10	5.77285e-08	-25.7381
chr11	108143026	108143026	+	8.68194e-14	5.52258e-11	-28.7338
chr11	108175965	108175965	+	3.63729e-06	0.000484985	31.7123
chr11	108182892	108182892	+	7.88427e-08	1.6833e-05	-28.8654
chr11	108183613	108183613	+	1.08802e-14	7.81747e-12	37.2256
chr11	108186102	108186102	+	9.10794e-08	1.92375e-05	-27.7684
chr11	108208961	108208961	+	2.4994e-05	0.00246156	33.0357
chr11	108217670	108217670	+	7.33426e-09	1.97614e-06	-40.1484
chr11	108227761	108227761	+	1.75739e-07	3.46987e-05	25.9627
chr11	108231804	108231804	+	2.42267e-09	7.26966e-07	33.0266
chr11	108236027	108236027	+	4.32935e-08	9.89362e-06	26.0884
chr11	108237573	108237573	+	7.35576e-09	1.98085e-06	-36.7669
chr11	108248326	108248326	+	2.52941e-06	0.000357546	39.3766
chr11	108250720	108250720	+	1.35435e-06	0.000208914	28.389
chr11	108252135	108252135	+	2.32494e-11	1.00317e-08	33.8608
chr11	108252233	108252233	+	2.8777e-13	1.71347e-10	35.638
chr11	108252240	108252240	+	0	0	-38.8705
chr11	108266723	108266723	+	5.29049e-05	0.00447704	33.2051
chr11	108267102	108267102	+	0.000116484	0.00834033	29.899
chr11	108301733	108301733	+	7.0088e-05	0.00560901	26.4923
chr11	108305356	108305356	+	3.12479e-09	9.20308e-07	-32.684
chr11	108305461	108305461	+	1.58511e-10	5.95912e-08	-30.8202
chr11	108305467	108305467	+	5.69587e-08	1.26362e-05	-25.9358
chr11	108316322	108316322	+	3.27206e-08	7.67283e-06	-30.9688
chr11	108316356	108316356	+	5.30243e-13	3.03285e-10	-38.5292
chr11	108380121	108380121	+	0.000112535	0.0081307	-33.4386
chr11	108431212	108431212	+	2.40285e-05	0.00238052	25.9428
chr11	108439545	108439545	+	5.09681e-12	2.45689e-09	-34.2466
chr11	108440402	108440402	+	6.04794e-12	2.87328e-09	-44.498
chr11	108446251	108446251	+	1.47301e-10	5.57588e-08	34.1043
chr11	108447005	108447005	+	2.50855e-12	1.27655e-09	36.3889
chr11	108449326	108449326	+	0	0	59.7663
chr11	108486245	108486245	+	1.82968e-05	0.00190498	-34.9838
chr11	108505781	108505781	+	8.15509e-06	0.000967194	-38.447
chr11	108509051	108509051	+	5.54256e-07	9.52273e-05	29.8573
chr11	108509053	108509053	+	3.07073e-06	0.000419876	29.0821
chr11	108631995	108631995	+	4.51861e-14	3.01411e-11	59.798
chr11	108690440	108690440	+	0	0	-56.3951
chr11	108696533	108696533	+	1.84198e-11	8.0892e-09	52.4151
chr11	108698198	108698198	+	2.01178e-07	3.89386e-05	38.7097
chr11	108698707	108698707	+	8.51177e-07	0.00013871	32.3308
chr11	108729496	108729496	+	4.56271e-07	8.04938e-05	-29.5933
chr11	108731458	108731458	+	2.00664e-09	6.118e-07	-31.8078
chr11	108735887	108735887	+	6.46012e-10	2.16483e-07	34.3954
chr11	108744772	108744772	+	0	0	57.6687
chr11	108747593	108747593	+	0	0	72.4444
chr11	108762988	108762988	+	7.01174e-06	0.000851017	37.7551
chr11	108773971	108773971	+	5.21161e-12	2.50733e-09	-43.8243
chr11	108876813	108876813	+	6.58922e-07	0.000111159	25.098
chr11	108878133	108878133	+	2.79431e-06	0.000389086	29.8675
chr11	108878626	108878626	+	8.06431e-05	0.00626085	-26.3016
chr11	108881066	108881066	+	0	0	41.8155
chr11	108897870	108897870	+	8.37956e-07	0.000137118	26.0266
chr11	108920305	108920305	+	6.50907e-06	0.000798252	-41.8611
chr11	108936074	108936074	+	1.12489e-05	0.00126426	-26.174
chr11	108958151	108958151	+	2.03171e-14	1.40263e-11	-37.2143
chr11	109114301	109114301	+	8.99281e-15	6.60561e-12	29.8298
chr11	109126803	109126803	+	4.67404e-14	3.10939e-11	35.8881
chr11	109130625	109130625	+	3.5832e-05	0.00329369	30.8858
chr11	109137640	109137640	+	4.90593e-10	1.68755e-07	31.3735
chr11	109137725	109137725	+	1.11022e-16	1.04385e-13	31.6261
chr11	109140200	109140200	+	2.31652e-08	5.59424e-06	-34.2427
chr11	109157736	109157736	+	1.09701e-12	5.90512e-10	35.8592
chr11	109160482	109160482	+	2.88229e-07	5.35064e-05	25.641
chr11	109164065	109164065	+	1.52354e-09	4.72537e-07	32.0372
chr11	109172320	109172320	+	3.97082e-05	0.00357217	28.0305
chr11	109172853	109172853	+	8.21565e-15	6.06181e-12	-52.7262
chr11	109173543	109173543	+	3.3409e-10	1.18898e-07	-50.2155
chr11	109177865	109177865	+	2.55351e-15	2.04618e-12	-45.5411
chr11	109178988	109178988	+	0	0	-46.9546
chr11	109180387	109180387	+	0	0	-40.9118
chr11	109181751	109181751	+	0	0	-63.7654
chr11	109182136	109182136	+	0	0	-47.4932
chr11	109184909	109184909	+	3.71431e-11	1.54199e-08	-53.0317
chr11	109186152	109186152	+	2.52036e-11	1.08001e-08	-50.7042
chr11	109220055	109220055	+	3.03006e-06	0.000415696	28.2353
chr11	109220400	109220400	+	2.68085e-06	0.000375512	33.3503
chr11	109221677	109221677	+	7.56186e-07	0.000125214	26.3601
chr11	109225098	109225098	+	1.97387e-12	1.02131e-09	-38.2315
chr11	109227815	109227815	+	7.24719e-09	1.95374e-06	-27.8296
chr11	109233619	109233619	+	6.0328e-08	1.32941e-05	38.9815
chr11	109239118	109239118	+	1.04705e-10	4.04094e-08	25.2104
chr11	109268193	109268193	+	0	0	-27.7827
chr11	109268890	109268890	+	2.02873e-08	4.97222e-06	-32.8456
chr11	109272623	109272623	+	1.75724e-06	0.000261658	-29.2423
chr11	109306221	109306221	+	4.25509e-09	1.2176e-06	35.92
chr11	109311955	109311955	+	0	0	-31.335
chr11	109312097	109312097	+	4.10425e-05	0.0036688	-28.5473
chr11	109316452	109316452	+	5.32748e-06	0.00067394	31.8639
chr11	109319470	109319470	+	2.9523e-08	6.99277e-06	36.7831
chr11	109342605	109342605	+	2.03554e-09	6.19462e-07	-29.9065
chr11	109368073	109368073	+	2.0947e-08	5.11868e-06	-25.8598
chr11	109372899	109372899	+	1.57208e-13	9.72428e-11	54.6398
chr11	109378189	109378189	+	5.76321e-10	1.94582e-07	40.9808
chr11	109388622	109388622	+	5.57431e-06	0.000700854	-30.8852
chr11	109403263	109403263	+	2.10619e-09	6.39386e-07	40.6173
chr11	109403286	109403286	+	2.99524e-11	1.26367e-08	45.5556
chr11	109405661	109405661	+	0	0	70.1689
chr11	109408015	109408015	+	2.69784e-14	1.83935e-11	48.2117
chr11	109412705	109412705	+	0	0	63.037
chr11	109419856	109419856	+	0	0	40.592
chr11	109419975	109419975	+	5.55112e-16	4.82413e-13	58.7992
chr11	109427084	109427084	+	4.66827e-09	1.32508e-06	37.4493
chr11	109436583	109436583	+	0.000124033	0.00872639	-25.896
chr11	109436587	109436587	+	6.20773e-07	0.000105372	-32.4273
chr11	109436609	109436609	+	1.70245e-06	0.000254421	-33.2237
chr11	109441675	109441675	+	1.35405e-08	3.45059e-06	-29.3461
chr11	109441732	109441732	+	1.67644e-14	1.17711e-11	-41.0526
chr11	109441736	109441736	+	1.44329e-15	1.20546e-12	-42.0822
chr11	109442067	109442067	+	4.67713e-05	0.00407153	-27.6316
chr11	109442080	109442080	+	1.3168e-05	0.00144603	-30.3876
chr11	109442168	109442168	+	1.31771e-08	3.36491e-06	-27.9741
chr11	109452407	109452407	+	0	0	55.3747
chr11	109481113	109481113	+	6.37299e-05	0.00518937	27.8575
chr11	109487879	109487879	+	3.42104e-12	1.68027e-09	26.7143
chr11	109487887	109487887	+	3.49297e-09	1.01841e-06	-26.0276
chr11	109529959	109529959	+	1.33073e-07	2.71319e-05	-48.2394
chr11	109531724	109531724	+	0	0	-45.753
chr11	109531733	109531733	+	1.07077e-07	2.2292e-05	-26.8526
chr11	109531748	109531748	+	3.33067e-16	2.97837e-13	-44.454
chr11	109539357	109539357	+	1.61562e-08	4.04408e-06	-43.6991
chr11	109542731	109542731	+	5.65573e-10	1.91215e-07	-44.3889
chr11	109548902	109548902	+	1.22087e-11	5.52877e-09	38.9188
chr11	109552471	109552471	+	1.83532e-11	8.06713e-09	32.299
chr11	109553188	109553188	+	7.18724e-10	2.37464e-07	44.127
chr11	109555760	109555760	+	4.87998e-09	1.37412e-06	-47.6744
chr11	109561322	109561322	+	1.81166e-10	6.73894e-08	-39.8076
chr11	109562908	109562908	+	4.97081e-09	1.39333e-06	39.1158
chr11	109587173	109587173	+	2.1996e-06	0.00031775	-27.9362
chr11	109595833	109595833	+	7.61154e-05	0.00598273	-25.4362
chr11	109624835	109624835	+	1.50807e-05	0.00161441	36.4146
chr11	109666857	109666857	+	7.91145e-13	4.36823e-10	54.7842
chr11	109671894	109671894	+	5.38174e-07	9.28845e-05	-26.55
chr11	109674005	109674005	+	6.11616e-05	0.00501866	31.8534
chr11	109692493	109692493	+	0	0	58.801
chr11	109834137	109834137	+	1.36537e-11	6.12141e-09	-47.6419
chr11	109839819	109839819	+	0	0	-50.3759
chr11	109855183	109855183	+	9.47081e-06	0.00109483	26.5909
chr11	109913238	109913238	+	7.28722e-05	0.00578222	33.3333
chr12	9544603	9544603	+	7.11783e-06	0.00086114	37.1898
chr12	32023257	32023257	+	5.22882e-05	0.00443626	-34.5029
chr12	82360100	82360100	+	0.000113987	0.0082127	-28.125
chr12	82413925	82413925	+	1.81692e-08	4.49327e-06	41.8397
chr12	82727752	82727752	+	2.03552e-05	0.00207853	-34.346
chr12	82970774	82970774	+	3.3942e-05	0.00315343	25.9209
chr12	83082795	83082795	+	3.63227e-10	1.28526e-07	47.3522
chr12	83084677	83084677	+	3.07511e-07	5.66597e-05	30.4094
chr12	83084680	83084680	+	3.36798e-06	0.000454354	27.044
chr12	83084763	83084763	+	7.90585e-05	0.00616205	27.6985
chr12	83084940	83084940	+	1.12567e-05	0.00126484	28.75
chr12	83358992	83358992	+	0.000132384	0.00917399	29.1733
chr12	83611236	83611236	+	9.84714e-05	0.00732692	36.0811
chr12	83627648	83627648	+	4.74713e-08	1.07144e-05	-29.9039
chr12	83675138	83675138	+	2.76446e-14	1.88217e-11	43.4211
chr12	83681666	83681666	+	6.31966e-10	2.12353e-07	-33.0079
chr12	83728516	83728516	+	1.62482e-08	4.06298e-06	-26.9471
chr12	83935681	83935681	+	0.000142986	0.00976199	26.0158
chr12	84008771	84008771	+	2.48856e-06	0.00035258	30.3154
chr12	84162566	84162566	+	5.24491e-05	0.00444761	27.827
chr12	84224869	84224869	+	6.23057e-13	3.53505e-10	-29.697
chr12	84224945	84224945	+	7.07727e-08	1.5302e-05	35.4257
chr12	84229874	84229874	+	2.45676e-05	0.00242441	35.509
chr12	84237357	84237357	+	6.03882e-07	0.000102646	-36.3636
chr12	84239110	84239110	+	3.01327e-11	1.27019e-08	-55.0505
chr12	84245048	84245048	+	3.08283e-11	1.29619e-08	-55.1206
chr12	84245057	84245057	+	2.70797e-11	1.15033e-08	-62.6726
chr12	84278612	84278612	+	3.53187e-06	0.000473085	31.7106
chr12	84344213	84344213	+	3.33067e-16	2.97837e-13	-63.9912
chr12	84371328	84371328	+	0	0	53.3333
chr12	84407220	84407220	+	3.36496e-05	0.00313195	-32.8746
chr12	84526724	84526724	+	0.000146212	0.00991788	25.4682
chr12	84527373	84527373	+	6.96775e-09	1.88769e-06	33.9238
chr12	84537508	84537508	+	2.00846e-06	0.000293836	26.506
chr12	84581288	84581288	+	1.06586e-05	0.00120865	-26.2626
chr12	84581301	84581301	+	4.34567e-08	9.91714e-06	-45.524
chr12	84581322	84581322	+	5.09208e-08	1.14199e-05	-39.075
chr12	84581499	84581499	+	1.90951e-06	0.000281109	-38.5868
chr12	84633439	84633439	+	1.323e-06	0.000204654	33.9051
chr12	84661651	84661651	+	5.10408e-07	8.86504e-05	46.8254
chr12	84688720	84688720	+	6.21725e-15	4.72141e-12	39.535
chr12	84744030	84744030	+	1.8076e-07	3.55621e-05	31.5691
chr12	84744056	84744056	+	0	0	33.4088
chr12	84744094	84744094	+	2.77556e-15	2.20976e-12	35.5586
chr12	84744105	84744105	+	3.91109e-10	1.37114e-07	27.69
chr12	84744112	84744112	+	9.49796e-13	5.16334e-10	32.2266
chr12	84744119	84744119	+	1.07692e-14	7.74898e-12	34.1275
chr12	84744128	84744128	+	5.70435e-11	2.29482e-08	34.9167
chr12	84866396	84866396	+	5.41068e-07	9.32537e-05	30.1613
chr13	22175971	22175971	+	1.47355e-05	0.00158398	25.2096
chr13	23640540	23640540	+	3.91084e-06	0.000516945	25.1394
chr13	37915059	37915059	+	5.05656e-07	8.79177e-05	29.6875
chr13	42512700	42512700	+	0.000128852	0.00898604	-39.9573
chr13	42690490	42690490	+	1.01624e-05	0.00116253	27.6398
chr13	52421408	52421408	+	1.31881e-07	2.69224e-05	-27.0157
chr13	54306704	54306704	+	2.97731e-06	0.000409941	31.894
chr13	54382934	54382934	+	4.91709e-06	0.000628142	-26.9481
chr13	54511553	54511553	+	2.38946e-05	0.00237164	32.535
chr13	54525289	54525289	+	3.52829e-11	1.4722e-08	-41.5937
chr13	54603995	54603995	+	0	0	57.8046
chr13	54849434	54849434	+	1.09609e-10	4.22031e-08	26.1047
chr13	54926225	54926225	+	8.39151e-07	0.000137158	32.1705
chr13	54935480	54935480	+	3.47248e-05	0.00321166	-37.1858
chr13	55035297	55035297	+	0	0	33.658
chr13	55379188	55379188	+	1.9984e-15	1.62778e-12	-49.1066
chr13	58709423	58709423	+	3.54653e-05	0.00326832	-33.3816
chr13	61056535	61056535	+	2.22045e-16	2.02971e-13	67.8363
chr13	61056537	61056537	+	3.73035e-14	2.50183e-11	63.4731
chr13	61056539	61056539	+	7.35745e-13	4.1083e-10	59.1716
chr13	65918894	65918894	+	0.00010107	0.00747971	-30.8066
chr13	66872210	66872210	+	2.22684e-05	0.00223642	37.0013
chr13	70515151	70515151	+	1.05127e-12	5.68992e-10	46.9256
chr13	75348027	75348027	+	3.18042e-08	7.47927e-06	-25.5857
chr13	77230397	77230397	+	3.29907e-06	0.000446889	44.6154
chr13	77275912	77275912	+	1.02313e-05	0.00116852	-26.3066
chr13	78902246	78902246	+	7.12042e-05	0.00568267	30.6433
chr13	78902271	78902271	+	1.71498e-05	0.00180344	33.3333
chr13	79113250	79113250	+	2.21126e-08	5.36895e-06	-26.0902
chr13	79158725	79158725	+	1.09105e-05	0.00123155	32.5843
chr13	80428348	80428348	+	2.668e-09	7.94787e-07	28.8136
chr14	203221	203221	+	9.3337e-08	1.96638e-05	27.5266
chr14	203245	203245	+	8.23534e-09	2.1867e-06	29.4872
chr14	214492	214492	+	1.90077e-11	8.31777e-09	-40.1548
chr14	282556	282556	+	3.42471e-07	6.22875e-05	-30.1589
chr14	392338	392338	+	4.10419e-06	0.000537798	25.2317
chr14	608375	608375	+	2.50873e-05	0.00246879	32.3603
chr14	608408	608408	+	3.80442e-05	0.00345204	26.0356
chr14	609182	609182	+	1.23721e-08	3.16756e-06	28.0013
chr14	610762	610762	+	1.96539e-09	6.00336e-07	39.5749
chr14	610780	610780	+	1.20818e-09	3.81311e-07	41.3939
chr14	617379	617379	+	3.62996e-11	1.51207e-08	28.2685
chr14	688547	688547	+	1.53802e-06	0.000233452	33.0019
chr14	688692	688692	+	2.97801e-05	0.00284275	26.9724
chr14	724955	724955	+	2.33741e-08	5.63917e-06	41.6005
chr14	886031	886031	+	2.04073e-06	0.000298028	27.7037
chr14	886056	886056	+	6.56028e-09	1.79304e-06	25.4666
chr14	886190	886190	+	2.33147e-15	1.88354e-12	33.3567
chr14	886210	886210	+	4.23328e-13	2.44971e-10	30.0084
chr14	886215	886215	+	8.40661e-13	4.6261e-10	43.024
chr14	886257	886257	+	3.88281e-07	6.95573e-05	33.581
chr14	886304	886304	+	6.58859e-09	1.79931e-06	26.4092
chr14	886320	886320	+	2.02874e-11	8.81527e-09	29.6878
chr14	886329	886329	+	3.31402e-13	1.95675e-10	32.8828
chr14	886341	886341	+	3.25029e-12	1.60278e-09	34.1709
chr14	886349	886349	+	2.6003e-06	0.00036589	34.4444
chr14	886482	886482	+	3.13079e-08	7.37661e-06	25.292
chr14	886515	886515	+	1.434e-07	2.89505e-05	25.2201
chr14	917305	917305	+	3.38514e-08	7.91544e-06	31.6237
chr14	953750	953750	+	3.8794e-10	1.361e-07	-33.9286
chr14	1001315	1001315	+	1.16945e-11	5.3152e-09	-25.3993
chr14	1003808	1003808	+	1.36986e-09	4.29047e-07	37.9227
chr14	1027720	1027720	+	2.79646e-07	5.20675e-05	-39.014
chr14	1028005	1028005	+	1.15197e-06	0.000180841	30.2006
chr14	1067543	1067543	+	5.7554e-11	2.31159e-08	52.5146
chr14	1098708	1098708	+	0	0	51.8992
chr14	1114446	1114446	+	3.31854e-05	0.00309538	-26.8477
chr14	1122411	1122411	+	1.43484e-08	3.63769e-06	-41.1538
chr14	1149425	1149425	+	3.47117e-05	0.00321165	-28.5639
chr14	1162337	1162337	+	1.59661e-05	0.00169594	-42.3784
chr14	1162354	1162354	+	8.2632e-06	0.000977432	-44.0691
chr14	1509364	1509364	+	7.12952e-12	3.34209e-09	56.2448
chr14	1514704	1514704	+	3.78589e-10	1.33293e-07	36.688
chr14	1655165	1655165	+	2.44208e-08	5.87447e-06	-34.9846
chr14	1883664	1883664	+	7.15605e-10	2.36592e-07	37.3797
chr14	1900439	1900439	+	6.40719e-06	0.000787911	-29.602
chr14	1928511	1928511	+	1.28786e-14	9.18647e-12	-29.3301
chr14	2350593	2350593	+	2.26833e-07	4.32641e-05	25.3974
chr14	2391264	2391264	+	4.45078e-07	7.88289e-05	31.1828
chr14	2867837	2867837	+	2.74362e-05	0.00265807	32.7321
chr14	3566980	3566980	+	0	0	-53.5382
chr14	7380739	7380739	+	1.11022e-16	1.04385e-13	53.6923
chr14	22065733	22065733	+	4.97802e-05	0.0042749	27.451
chr15	27620295	27620295	+	3.09735e-05	0.00293398	-38.4405
chr15	29097899	29097899	+	2.55416e-06	0.000360322	39.1019
chr15	33455011	33455011	+	1.02881e-06	0.000163501	-25.2461
chr15	52296453	52296453	+	4.29263e-07	7.63567e-05	27.5389
chr15	73677248	73677248	+	2.63931e-09	7.88617e-07	48.6737
chr15	74185409	74185409	+	7.08852e-10	2.34831e-07	-36.2055
chr15	74504879	74504879	+	7.2841e-05	0.00578152	38.7037
chr15	77472201	77472201	+	2.4916e-07	4.69064e-05	33.9281
chr15	77714742	77714742	+	3.73257e-13	2.17783e-10	-33.0769
chr15	81197398	81197398	+	9.94066e-06	0.00114192	-33.1473
chr15	81197569	81197569	+	1.28994e-05	0.00142032	-34.0984
chr15	81197701	81197701	+	4.25644e-05	0.00377544	-30.4698
chr15	81206741	81206741	+	3.31443e-06	0.000448478	25.565
chr15	81406199	81406199	+	1.06548e-12	5.76052e-10	-44.2308
chr15	84219468	84219468	+	3.63861e-07	6.58472e-05	31.25
chr15	84385414	84385414	+	4.75215e-05	0.00412616	25.1948
chr15	84385420	84385420	+	2.8921e-06	0.000400667	29.346
chr15	84385430	84385430	+	1.22319e-05	0.00135743	28.4722
chr15	84433401	84433401	+	3.44192e-09	1.00472e-06	-34.5878
chr15	84435338	84435338	+	6.83076e-08	1.48535e-05	34.6792
chr16	882559	882559	+	1.94885e-05	0.00200371	-28.3321
chr16	907543	907543	+	3.33067e-16	2.97837e-13	-42.1965
chr16	44090623	44090623	+	1.82743e-13	1.11361e-10	-28.5012
chr16	44110570	44110570	+	1.59912e-06	0.000241316	-26.612
chr16	44111627	44111627	+	1.70847e-07	3.38548e-05	-31.376
chr16	44162072	44162072	+	0.000110147	0.00798501	26.484
chr16	44416918	44416918	+	1.99201e-06	0.000291862	-40.2985
chr16	44481345	44481345	+	3.16874e-09	9.32697e-07	55.3279
chr16	46418313	46418313	+	7.7902e-05	0.00609695	-32.6515
chr16	46535499	46535499	+	0	0	-54.8801
chr16	46774009	46774009	+	1.57285e-08	3.95508e-06	-37.2621
chr16	46805939	46805939	+	2.62346e-13	1.56653e-10	-35.0065
chr16	46836528	46836528	+	2.76208e-06	0.000385141	-35.7839
chr16	46867746	46867746	+	0	0	-59.6703
chr16	46883385	46883385	+	3.32989e-07	6.0697e-05	-32.5946
chr16	46995762	46995762	+	2.73608e-05	0.00265233	-38.3721
chr16	47123732	47123732	+	4.09094e-05	0.00366154	-33.3333
chr16	47129748	47129748	+	9.21217e-05	0.00695989	-29.1795
chr16	47158198	47158198	+	1.30839e-09	4.10578e-07	-32.1711
chr16	47158202	47158202	+	9.99201e-16	8.40236e-13	-42.7667
chr16	47158210	47158210	+	1.48475e-09	4.61229e-07	-32.6758
chr16	47158320	47158320	+	4.53317e-05	0.00396218	-26.2412
chr16	47158330	47158330	+	8.29541e-05	0.00640301	-25.4094
chr16	47164285	47164285	+	0	0	-54.6667
chr16	47183080	47183080	+	3.9306e-08	9.06634e-06	35.0015
chr16	47183628	47183628	+	5.33801e-05	0.00451493	35.2241
chr16	47186935	47186935	+	6.36461e-07	0.000107775	-31.6815
chr16	47864932	47864932	+	0	0	-53.7321
chr16	48211192	48211192	+	0.000146005	0.00991018	27.4913
chr16	48480799	48480799	+	0.000115573	0.0082955	27.0151
chr16	48519368	48519368	+	6.10623e-15	4.65141e-12	41.4694
chr16	48618309	48618309	+	5.84593e-07	9.98833e-05	-32.0399
chr16	48737930	48737930	+	6.66134e-16	5.73844e-13	66.4523
chr16	60867593	60867593	+	1.22105e-07	2.50927e-05	-45.4843
chr16	60867595	60867595	+	1.2462e-05	0.00137832	-38.2007
chr16	71697086	71697086	+	3.13241e-05	0.00296207	36.6298
chr16	77539452	77539452	+	4.6756e-11	1.90739e-08	-30.5202
chr17	47520492	47520492	+	0.000102215	0.00754629	-25.0989
chr17	48147558	48147558	+	7.65069e-07	0.000126473	37.5337
chr17	63970638	63970638	+	2.00431e-05	0.00205295	32.7337
chr17	64283477	64283477	+	5.87846e-08	1.29829e-05	-32.0175
chr17	65739145	65739145	+	1.40404e-06	0.000215367	32.9942
chr17	65739169	65739169	+	1.98231e-05	0.00203303	30.8017
chr17	66590799	66590799	+	4.32896e-06	0.000562651	-41.4762
chr17	68462406	68462406	+	1.22439e-07	2.51509e-05	27.6114
chr17	69180805	69180805	+	0.000119496	0.00847847	25.1232
chr17	69475228	69475228	+	6.66134e-15	5.00475e-12	40.8602
chr17	70503991	70503991	+	6.08311e-06	0.000755502	26.6259
chr17	70504049	70504049	+	2.3068e-05	0.00230546	28.1426
chr17	70504065	70504065	+	1.40828e-06	0.000215951	31.6239
chr17	70504310	70504310	+	3.35099e-12	1.6475e-09	44.1667
chr17	70504324	70504324	+	1.95339e-09	5.9704e-07	40.678
chr17	70504334	70504334	+	3.66213e-05	0.00335438	35.7102
chr17	70505442	70505442	+	2.33369e-12	1.19372e-09	32.8358
chr17	71809600	71809600	+	1.68199e-05	0.00177367	-34.254
chr17	71831711	71831711	+	1.23549e-07	2.53368e-05	-25.7822
chr17	71841628	71841628	+	0	0	55
chr17	72121745	72121745	+	7.07071e-07	0.000118192	-30.4167
chr17	72549773	72549773	+	9.67034e-06	0.00111528	30.7219
chr17	72683629	72683629	+	5.38244e-10	1.83484e-07	31.6565
chr17	72741533	72741533	+	0	0	-41.9687
chr17	72741705	72741705	+	3.44169e-15	2.7052e-12	-30.3836
chr17	72765869	72765869	+	0.000145521	0.00988322	25.1764
chr17	72765893	72765893	+	1.09262e-05	0.00123304	27.4414
chr17	72765906	72765906	+	1.52808e-05	0.0016337	29.5416
chr17	72822712	72822712	+	4.58087e-07	8.067e-05	-43.3985
chr17	72822806	72822806	+	9.62178e-07	0.000154304	-41.9872
chr17	72823490	72823490	+	2.3073e-05	0.0023055	-31.9065
chr17	72957784	72957784	+	4.25109e-07	7.5645e-05	-31.8841
chr17	72957881	72957881	+	8.26181e-05	0.00638114	-38.6765
chr17	72957893	72957893	+	8.07895e-05	0.00626926	-37.9274
chr17	72963161	72963161	+	1.32751e-06	0.000205223	34.3384
chr17	72965595	72965595	+	0.000110826	0.00802721	31.2236
chr17	72988900	72988900	+	0	0	33.0282
chr17	72988913	72988913	+	2.54326e-08	6.08821e-06	27.4495
chr17	72996711	72996711	+	3.06357e-10	1.09979e-07	42.3373
chr17	72996717	72996717	+	1.37824e-05	0.0015028	31.5151
chr17	72996728	72996728	+	1.32688e-06	0.00020519	33.0235
chr17	73004228	73004228	+	3.51239e-06	0.00047062	-32.9897
chr17	73181997	73181997	+	1.38568e-08	3.51848e-06	-33.1473
chr17	73186348	73186348	+	1.51892e-05	0.00162496	-25.4964
chr17	73369707	73369707	+	0.000116323	0.00833362	28.0069
chr17	73658292	73658292	+	4.72677e-06	0.000606656	-35.5556
chr17	74275991	74275991	+	1.40814e-05	0.00152925	29.364
chr17	74287196	74287196	+	5.32303e-05	0.00450303	-26.0123
chr17	74298043	74298043	+	0	0	-75.7321
chr17	74311854	74311854	+	1.03849e-09	3.31358e-07	-26.9823
chr17	74363513	74363513	+	1.11022e-16	1.04385e-13	-47.8222
chr17	74415928	74415928	+	1.4877e-14	1.05358e-11	-47.4771
chr17	74420423	74420423	+	0	0	68.9147
chr17	74423549	74423549	+	0	0	-46.3824
chr17	74446456	74446456	+	1.54543e-13	9.58348e-11	33.3333
chr17	74450028	74450028	+	0	0	50.207
chr17	74450276	74450276	+	3.44169e-15	2.7052e-12	26.2781
chr17	74507016	74507016	+	7.33886e-07	0.000122136	-34.7559
chr17	74529503	74529503	+	1.72091e-09	5.2926e-07	38.6652
chr17	74529512	74529512	+	1.63555e-06	0.000245911	30.8656
chr17	74529515	74529515	+	6.14221e-06	0.000761586	28.8507
chr17	74531334	74531334	+	3.0265e-08	7.15479e-06	-33.842
chr17	74597271	74597271	+	6.3861e-05	0.00519747	-31.9398
chr17	74602558	74602558	+	0	0	-59.2291
chr17	74623158	74623158	+	0	0	-57.1207
chr17	74623294	74623294	+	8.67084e-14	5.52258e-11	42.1408
chr17	74631908	74631908	+	3.76722e-10	1.3273e-07	-54.5455
chr17	74660165	74660165	+	1.55431e-15	1.2873e-12	-69.1848
chr17	74688757	74688757	+	4.50159e-10	1.56152e-07	46.9444
chr17	74688791	74688791	+	5.44009e-15	4.17621e-12	45.0098
chr17	74688797	74688797	+	6.67854e-10	2.22895e-07	36.0185
chr17	74688926	74688926	+	1.61678e-08	4.04492e-06	51.1979
chr17	74688973	74688973	+	3.10862e-15	2.47095e-12	45.2875
chr17	74688995	74688995	+	8.75281e-07	0.000142262	33.9997
chr17	74689026	74689026	+	5.39499e-06	0.000681956	32.5359
chr17	74689032	74689032	+	2.35584e-05	0.0023427	30.6105
chr17	74689039	74689039	+	2.37486e-11	1.02291e-08	47.3566
chr17	74689045	74689045	+	1.41818e-07	2.87016e-05	36.9674
chr17	74695634	74695634	+	1.20698e-09	3.81179e-07	36.1801
chr17	74707706	74707706	+	8.63192e-06	0.001014	40.0383
chr17	74722425	74722425	+	2.30134e-05	0.00230187	-33.0829
chr17	74722749	74722749	+	2.28262e-13	1.37406e-10	61.6013
chr17	74728845	74728845	+	1.09457e-12	5.8984e-10	44.2566
chr17	74729506	74729506	+	5.89579e-06	0.000736769	28.843
chr17	74729518	74729518	+	5.91676e-06	0.000738829	28.6442
chr17	74732797	74732797	+	7.77156e-16	6.63693e-13	-50.7427
chr17	74735257	74735257	+	4.46089e-05	0.00391737	25.5003
chr17	74741224	74741224	+	6.52907e-10	2.18497e-07	36.3037
chr17	74743903	74743903	+	9.3736e-06	0.00108584	-29.188
chr17	74776243	74776243	+	0	0	-68.1573
chr17	74813063	74813063	+	8.18507e-05	0.00633766	26.0069
chr17	74829115	74829115	+	2.66454e-15	2.12824e-12	40.1846
chr17	74829682	74829682	+	3.65466e-10	1.29133e-07	26.7214
chr17	74856795	74856795	+	1.74004e-06	0.000259176	38.4649
chr17	74861039	74861039	+	1.64323e-05	0.00173836	30.081
chr17	74876305	74876305	+	3.5553e-07	6.44533e-05	26.2716
chr17	74876391	74876391	+	5.55214e-06	0.000698422	32.4753
chr17	74876450	74876450	+	0.000122502	0.00864332	26.2937
chr17	74879146	74879146	+	6.95225e-08	1.50646e-05	-38.6252
chr17	74891965	74891965	+	5.01678e-07	8.72568e-05	35.7143
chr17	75072199	75072199	+	1.75415e-14	1.22298e-11	33.0397
chr17	75092562	75092562	+	1.11221e-05	0.00125172	-40.9524
chr17	75101669	75101669	+	1.64888e-09	5.08059e-07	-49.1753
chr17	75109648	75109648	+	3.84598e-07	6.90086e-05	-36.6544
chr17	75203163	75203163	+	3.19002e-09	9.37842e-07	26.437
chr17	75213213	75213213	+	1.16414e-07	2.40735e-05	25.8886
chr17	75221573	75221573	+	8.753e-13	4.80066e-10	39.9764
chr17	75227796	75227796	+	9.50742e-07	0.000152667	28.0957
chr17	75248980	75248980	+	0	0	-76.1802
chr17	75275006	75275006	+	0	0	-61.1154
chr17	75318555	75318555	+	0	0	-83.3093
chr17	75322089	75322089	+	0	0	57.649
chr17	75358215	75358215	+	2.22045e-16	2.02971e-13	-63.914
chr17	75359701	75359701	+	0	0	-64.1453
chr17	75365131	75365131	+	0	0	-67.6514
chr17	75370513	75370513	+	0	0	-42.0565
chr17	75370515	75370515	+	6.08939e-10	2.05034e-07	31.2548
chr17	75379352	75379352	+	9.37694e-13	5.10318e-10	-40.8661
chr17	75390320	75390320	+	0	0	-67.0153
chr17	75405121	75405121	+	4.21134e-09	1.20578e-06	25.7981
chr17	75433495	75433495	+	2.84502e-06	0.000394921	26.2465
chr17	75464950	75464950	+	7.78964e-07	0.000128555	-33.4763
chr17	75467435	75467435	+	2.28119e-05	0.00228357	-33.5728
chr17	75488558	75488558	+	0	0	-65.9965
chr17	75499732	75499732	+	4.59049e-10	1.58789e-07	-37.8788
chr17	75535397	75535397	+	0	0	-28.8398
chr17	75576883	75576883	+	3.23554e-09	9.50445e-07	-40.0487
chr17	75591285	75591285	+	0	0	-57.9643
chr17	75591634	75591634	+	2.88869e-05	0.00276872	28.8499
chr17	75592892	75592892	+	1.56301e-06	0.000236737	35.5842
chr17	75593002	75593002	+	2.77556e-15	2.20976e-12	51.3194
chr17	75594736	75594736	+	0	0	-40.9756
chr17	75605776	75605776	+	4.83499e-10	1.66896e-07	32.6129
chr17	75609093	75609093	+	9.11891e-10	2.94775e-07	-33.8702
chr17	75611869	75611869	+	6.66134e-16	5.73844e-13	-61.8815
chr17	75612423	75612423	+	1.49788e-11	6.67304e-09	-37.696
chr17	75644652	75644652	+	7.27417e-10	2.40015e-07	33.6365
chr17	75648244	75648244	+	0	0	-67.6829
chr17	75650284	75650284	+	4.31588e-06	0.000561955	27.957
chr17	75686462	75686462	+	0	0	27.8486
chr17	75697639	75697639	+	7.69794e-07	0.000127141	-27.6698
chr17	75708497	75708497	+	2.17873e-05	0.0021967	30.1338
chr17	75728813	75728813	+	9.86964e-09	2.57222e-06	-25.5398
chr17	75729901	75729901	+	0	0	-51.7241
chr17	75730633	75730633	+	5.20987e-09	1.45621e-06	-39.8611
chr17	75731526	75731526	+	2.17564e-06	0.000314842	-35.793
chr17	75766465	75766465	+	8.63091e-11	3.37586e-08	-38.4373
chr17	75778081	75778081	+	3.33067e-16	2.97837e-13	46.1498
chr17	75821273	75821273	+	1.10372e-05	0.00124471	41.7605
chr17	75824567	75824567	+	3.17383e-08	7.46733e-06	-34.7945
chr17	75826346	75826346	+	5.3245e-06	0.000673736	-27.9369
chr17	75831151	75831151	+	7.56506e-13	4.20519e-10	28.8245
chr17	75850136	75850136	+	9.22723e-11	3.5977e-08	45.9906
chr17	75850138	75850138	+	1.06248e-13	6.67247e-11	50.9097
chr17	75850184	75850184	+	5.85498e-12	2.79506e-09	52.9816
chr17	75863522	75863522	+	3.08808e-09	9.10584e-07	25.3521
chr17	75865289	75865289	+	3.29765e-07	6.01983e-05	43.4901
chr17	75877708	75877708	+	1.06071e-09	3.37357e-07	34.8585
chr17	75882703	75882703	+	1.23317e-05	0.00136605	-28.6141
chr17	75902127	75902127	+	1.0536e-13	6.62512e-11	-49.5467
chr17	75921351	75921351	+	6.12432e-10	2.0607e-07	-31.4188
chr17	75924033	75924033	+	0	0	-60.8002
chr17	75927094	75927094	+	5.34847e-05	0.00452145	-26.1743
chr17	75955413	75955413	+	7.65549e-10	2.51588e-07	-31.7096
chr17	75968851	75968851	+	1.04361e-14	7.55336e-12	-39.8701
chr17	75978487	75978487	+	9.89694e-11	3.83458e-08	-32.995
chr17	76008792	76008792	+	0	0	-54.288
chr17	76018145	76018145	+	0	0	-64.1404
chr17	76021918	76021918	+	3.67466e-11	1.52682e-08	-28.6326
chr17	76070356	76070356	+	1.1675e-06	0.000183067	27.2703
chr17	76077776	76077776	+	1.58971e-06	0.000240204	-29.1464
chr17	76081424	76081424	+	9.93188e-10	3.18551e-07	28.8971
chr17	76086422	76086422	+	1.50715e-05	0.00161377	29.9988
chr17	76086431	76086431	+	0	0	-52.9018
chr17	76087707	76087707	+	1.11022e-16	1.04385e-13	-42.4351
chr17	76088162	76088162	+	0	0	-47.1119
chr17	76098790	76098790	+	3.63088e-07	6.57466e-05	-35.3165
chr18	1979975	1979975	+	4.34647e-05	0.00383943	29.6296
chr18	7073500	7073500	+	3.53574e-06	0.000473362	28.1485
chr18	7077595	7077595	+	8.56181e-06	0.00100696	28.3974
chr18	7116912	7116912	+	7.83944e-10	2.56778e-07	-28.3133
chr18	7154995	7154995	+	4.5894e-07	8.07914e-05	-32.549
chr18	7180340	7180340	+	3.05947e-06	0.0004188	29.7739
chr18	7182757	7182757	+	2.48102e-12	1.26384e-09	47.7935
chr18	7183068	7183068	+	2.35721e-06	0.000337652	32.7816
chr18	7188792	7188792	+	6.05354e-06	0.000753051	32.1292
chr18	7188827	7188827	+	1.16614e-05	0.0013029	28.3806
chr18	7195024	7195024	+	0.000124874	0.00877054	29.9712
chr18	7216891	7216891	+	1.37874e-05	0.00150301	-37.0492
chr18	7216915	7216915	+	9.30126e-06	0.00107978	-27.6316
chr18	7290583	7290583	+	4.59935e-08	1.04207e-05	36.2876
chr18	9651726	9651726	+	2.80388e-05	0.00270319	33.5932
chr18	10148730	10148730	+	3.6883e-05	0.00337208	-27.2727
chr18	10497202	10497202	+	7.0252e-05	0.00561741	-39.8077
chr18	10557794	10557794	+	2.93273e-05	0.00280577	36.8545
chr18	10610190	10610190	+	4.44089e-16	3.87294e-13	-42.6096
chr18	10658999	10658999	+	9.89232e-09	2.57535e-06	33.734
chr18	10828332	10828332	+	1.65609e-08	4.13279e-06	-40.5405
chr18	10885342	10885342	+	9.72857e-09	2.53813e-06	38.3306
chr18	11262282	11262282	+	1.68049e-10	6.28894e-08	-51.6698
chr18	11379296	11379296	+	0.00010816	0.00787332	-30.0649
chr18	11477490	11477490	+	3.7198e-05	0.00339523	31.0292
chr18	11495270	11495270	+	6.93994e-08	1.50446e-05	-43.0147
chr18	11495275	11495275	+	3.61185e-05	0.00331509	-32.6852
chr18	11516035	11516035	+	1.72659e-07	3.41728e-05	-29.4863
chr18	11516187	11516187	+	7.78121e-10	2.5504e-07	-32.1995
chr18	11516206	11516206	+	4.15124e-09	1.19231e-06	-31.1517
chr18	11516221	11516221	+	1.36894e-05	0.00149464	-30.9753
chr18	11537804	11537804	+	3.75632e-08	8.68871e-06	30.0222
chr18	11537811	11537811	+	5.57252e-08	1.23848e-05	36.3393
chr18	11539693	11539693	+	1.99956e-05	0.00204889	40.4113
chr18	12315805	12315805	+	1.13424e-07	2.35044e-05	-43.6045
chr18	12447394	12447394	+	4.70403e-06	0.000604365	-37.6179
chr18	12471698	12471698	+	1.19705e-07	2.46714e-05	-42.2068
chr18	12474055	12474055	+	1.58649e-07	3.17049e-05	48.1341
chr18	12476456	12476456	+	0.000124601	0.00875768	-32.3497
chr18	12480634	12480634	+	4.13509e-08	9.50248e-06	-48.166
chr18	12640875	12640875	+	1.33068e-06	0.000205584	45.4361
chr18	12784102	12784102	+	0.000113538	0.00818996	-30.634
chr18	12814153	12814153	+	2.05849e-05	0.00209634	-25.3055
chr18	12825701	12825701	+	0	0	39.8623
chr18	12841516	12841516	+	7.02854e-06	0.000852428	28.9736
chr18	12841736	12841736	+	0	0	-59.0909
chr18	13267046	13267046	+	1.13232e-05	0.00127058	32.7672
chr18	14064791	14064791	+	2.83114e-05	0.00272468	38.091
chr18	21420294	21420294	+	1.10697e-05	0.00124752	30.1557
chr18	21432519	21432519	+	2.62728e-05	0.00256246	38.082
chr18	21478452	21478452	+	4.98368e-06	0.000635518	35.2131
chr18	21528478	21528478	+	1.03706e-06	0.000164601	35.9546
chr18	21529806	21529806	+	0	0	-28.6995
chr18	21543490	21543490	+	7.73455e-10	2.53848e-07	26.2478
chr18	21898077	21898077	+	4.71227e-06	0.000604988	44.2308
chr18	23756258	23756258	+	2.72136e-10	9.88445e-08	-35.83
chr18	33763075	33763075	+	1.10822e-05	0.00124808	26.3463
chr18	34107264	34107264	+	6.66134e-16	5.73844e-13	-33.5826
chr18	34107267	34107267	+	3.85247e-13	2.23985e-10	-28.1312
chr18	40859183	40859183	+	4.12089e-08	9.47426e-06	-35.5853
chr18	45828189	45828189	+	0.000107303	0.00782828	25.5936
chr18	47692339	47692339	+	6.25587e-06	0.000773542	-29.4256
chr18	47732556	47732556	+	2.70195e-12	1.36512e-09	-47.1669
chr18	47810566	47810566	+	6.68359e-06	0.00081742	-39.2857
chr18	49937730	49937730	+	2.26994e-09	6.85723e-07	-61.379
chr18	50079009	50079009	+	0.00010902	0.00791847	29.4225
chr18	50576745	50576745	+	0	0	60.8041
chr18	50576751	50576751	+	0	0	50.2242
chr18	50611208	50611208	+	8.45308e-05	0.00650842	-26.9052
chr18	50824964	50824964	+	3.1304e-05	0.00296073	37.2358
chr18	50869434	50869434	+	5.10703e-15	3.9389e-12	-29.1203
chr18	50886461	50886461	+	2.0095e-13	1.21708e-10	-35.6522
chr18	50886470	50886470	+	7.31637e-13	4.09462e-10	-37.012
chr18	50894172	50894172	+	1.2709e-05	0.00140155	-33.5901
chr18	50943076	50943076	+	4.55891e-06	0.00058894	29.6321
chr18	50965237	50965237	+	0	0	65.1282
chr18	51470810	51470810	+	1.05727e-07	2.20296e-05	-36.9157
chr18	51473109	51473109	+	4.30837e-05	0.00381159	-35.0794
chr18	52371051	52371051	+	6.66134e-16	5.73844e-13	63.4146
chr18	52431014	52431014	+	2.51688e-12	1.27947e-09	-52.4363
chr18	52507764	52507764	+	2.76171e-07	5.15005e-05	-28.5055
chr18	52507808	52507808	+	4.65979e-08	1.05462e-05	-38.9989
chr18	52507837	52507837	+	6.82659e-05	0.00548721	-25.8525
chr18	52507848	52507848	+	6.01259e-10	2.02587e-07	-35.5556
chr18	52689516	52689516	+	3.22458e-10	1.1509e-07	25.5916
chr18	53023604	53023604	+	1.44511e-05	0.00156122	32.9517
chr18	54180520	54180520	+	1.06178e-05	0.00120429	-30.1894
chr18	54469743	54469743	+	5.82308e-09	1.61028e-06	34.2105
chr18	54881672	54881672	+	5.32907e-15	4.09735e-12	-44.8276
chr18	54967802	54967802	+	1.55038e-10	5.84188e-08	39.4486
chr18	54968167	54968167	+	2.4436e-05	0.00241432	26.0286
chr18	54968279	54968279	+	5.15318e-06	0.000654743	28.3631
chr18	54968708	54968708	+	1.73792e-06	0.00025902	39.0175
chr18	54968726	54968726	+	8.21704e-07	0.000134685	37.1795
chr18	54968732	54968732	+	6.31316e-08	1.38316e-05	40.5375
chr18	54968738	54968738	+	1.73542e-08	4.31114e-06	39.5216
chr18	55012696	55012696	+	3.42038e-05	0.00317266	28.0348
chr18	56042898	56042898	+	8.88178e-16	7.53293e-13	-60.9189
chr18	56078765	56078765	+	8.43396e-05	0.00649877	-27.9718
chr18	56102541	56102541	+	2.49583e-05	0.00245952	35.6295
chr18	56279817	56279817	+	1.4486e-05	0.00156397	37.1243
chr18	56279826	56279826	+	8.56658e-05	0.00657837	36.2745
chr18	56356980	56356980	+	2.0141e-05	0.00206092	27.2705
chr18	56575221	56575221	+	3.09826e-08	7.31044e-06	-38.3955
chr18	56710323	56710323	+	9.55442e-05	0.00715007	-31.0383
chr18	56825393	56825393	+	4.38684e-06	0.000569243	32.1719
chr18	57426063	57426063	+	4.74434e-07	8.31442e-05	-28.9474
chr18	57551292	57551292	+	8.45251e-05	0.00650842	-31.1278
chr18	62181689	62181689	+	1.32266e-10	5.0299e-08	-50.8772
chr18	62229317	62229317	+	2.24708e-05	0.00225353	25.0014
chr18	62236025	62236025	+	5.4352e-06	0.000685984	-30.1135
chr18	62307659	62307659	+	4.0414e-09	1.16456e-06	-35.1351
chr18	62413168	62413168	+	7.29249e-05	0.00578539	-26.0959
chr18	62423289	62423289	+	1.86347e-05	0.00193499	32.0367
chr18	62423298	62423298	+	3.51011e-06	0.000470441	28.3038
chr18	62423337	62423337	+	4.98385e-06	0.000635518	27.2327
chr18	62423359	62423359	+	1.55658e-05	0.00165986	25.5647
chr18	62423365	62423365	+	4.31746e-06	0.000562014	27.284
chr18	62423567	62423567	+	3.76055e-08	8.69442e-06	35.6849
chr18	62487742	62487742	+	8.61661e-10	2.80374e-07	28.1726
chr18	62507503	62507503	+	2.13041e-07	4.09022e-05	-32.4346
chr18	62526778	62526778	+	3.32574e-05	0.00310092	31.5394
chr18	62560670	62560670	+	9.22584e-05	0.00696578	30.209
chr18	62855342	62855342	+	1.34337e-14	9.55483e-12	27.0833
chr18	62867839	62867839	+	7.76375e-05	0.00607914	-26.9154
chr18	62870353	62870353	+	1.15704e-06	0.000181541	27.027
chr18	62884099	62884099	+	2.14018e-12	1.09929e-09	42.7292
chr18	62884348	62884348	+	1.76514e-07	3.48241e-05	28.2211
chr18	62884503	62884503	+	7.28093e-08	1.56805e-05	25.925
chr18	62915032	62915032	+	1.0423e-11	4.79044e-09	-41.8392
chr18	62920990	62920990	+	7.43849e-15	5.54643e-12	-69.3878
chr18	63283517	63283517	+	1.39555e-13	8.66493e-11	-62.5
chr18	63340816	63340816	+	0	0	34.0336
chr18	63340818	63340818	+	0	0	41.7778
chr18	63478688	63478688	+	9.36384e-11	3.64233e-08	-50.625
chr18	63556988	63556988	+	5.54956e-12	2.6544e-09	-46.4762
chr18	63558032	63558032	+	2.03745e-07	3.93625e-05	33.1612
chr19	7313573	7313573	+	1.17232e-06	0.000183705	-39.204
chr19	7612445	7612445	+	4.41804e-07	7.82771e-05	31.6408
chr19	10883574	10883574	+	3.99427e-06	0.000526749	31.7541
chr19	12132521	12132521	+	7.10823e-07	0.000118658	-57.0513
chr19	15043786	15043786	+	8.124e-09	2.16062e-06	-44.4095
chr19	20072836	20072836	+	2.16616e-06	0.000313654	-36.422
chr19	21525162	21525162	+	5.63712e-05	0.00470902	43.1373
chr19	22729829	22729829	+	6.0623e-05	0.00498905	-25.5934
chr19	22972712	22972712	+	2.3166e-05	0.00231291	34.5455
chr19	24541015	24541015	+	0.000146039	0.00991018	42.0635
chr19	25306192	25306192	+	2.01235e-07	3.89386e-05	-36.1686
chr19	25324388	25324388	+	9.3934e-10	3.02855e-07	-43.2099
chr19	26682020	26682020	+	6.69481e-05	0.00540152	32.0257
chr19	27122111	27122111	+	0.000115934	0.00831419	-32.1059
chr19	27617326	27617326	+	3.64699e-09	1.06082e-06	32.1335
chr19	28072908	28072908	+	5.91471e-07	0.000100919	-30.4655
chr19	28172210	28172210	+	6.72926e-05	0.00542487	36.6959
chr19	28172600	28172600	+	3.21932e-06	0.000437527	37.6292
chr19	28912853	28912853	+	0.000141836	0.00970368	31.6017
chr19	28912939	28912939	+	2.01927e-10	7.43279e-08	38.9831
chr19	33903189	33903189	+	6.42346e-06	0.000789321	32
chr19	35017126	35017126	+	1.0552e-05	0.00119849	-32.5
chr19	35382929	35382929	+	0	0	-54.0893
chr19	35447334	35447334	+	3.91856e-07	7.01324e-05	-26.9124
chr19	35492495	35492495	+	2.76869e-08	6.59268e-06	-34.0046
chr19	35597181	35597181	+	2.18508e-05	0.00220254	-27.0086
chr19	38250066	38250066	+	3.73304e-06	0.000496144	27.3551
chr19	38809761	38809761	+	0.000102978	0.00758107	-32.8502
chr19	38809763	38809763	+	1.90712e-06	0.00028089	-32.467
chr19	38809776	38809776	+	1.98056e-05	0.00203241	-31.6352
chr19	38809780	38809780	+	4.69262e-06	0.000603056	-30.5096
chr19	39549537	39549537	+	5.04723e-05	0.00431931	27.1429
chr19	40093863	40093863	+	0	0	-46.1538
chr19	40096204	40096204	+	7.81373e-09	2.08597e-06	-41.4141
chr19	40193902	40193902	+	1.75925e-06	0.00026187	40.0555
chr19	40920993	40920993	+	3.32841e-10	1.18539e-07	-32.8871
chr19	41405915	41405915	+	0.000130295	0.0090623	31.8182
chr19	43734766	43734766	+	1.47738e-06	0.000225288	42.2059
chr19	44278827	44278827	+	1.46411e-07	2.95222e-05	26.4555
chr19	45820011	45820011	+	6.88388e-08	1.49427e-05	-39.9252
chr19	48928261	48928261	+	2.71043e-07	5.06016e-05	-31.6092
chr19	49296174	49296174	+	1.55396e-08	3.91262e-06	-32.0686
chr19	50909910	50909910	+	2.2618e-05	0.00226553	-37.4005
chr19	52400969	52400969	+	4.23395e-08	9.71158e-06	25.2228
chr19	52420775	52420775	+	0	0	-58.8958
chr19	52494791	52494791	+	2.58258e-05	0.00252808	25.2851
chr19	52574602	52574602	+	2.41061e-08	5.80444e-06	35.6569
chr19	52693946	52693946	+	4.166e-08	9.56907e-06	26.3952
chr19	52697345	52697345	+	4.22623e-10	1.47429e-07	27.7778
chr19	52698397	52698397	+	0.000125311	0.00879247	-27.2223
chr19	52707582	52707582	+	1.53127e-08	3.8623e-06	-31.0953
chr19	53866600	53866600	+	2.908e-08	6.90442e-06	31.9972
chr19	54458460	54458460	+	1.5203e-08	3.83661e-06	-42.7469
chr19	54901273	54901273	+	1.11022e-16	1.04385e-13	71.5789
chr19	55072152	55072152	+	0.000118074	0.00841268	-26.6507
chr19	55826886	55826886	+	2.39024e-11	1.02864e-08	50.8366
chr19	55870453	55870453	+	1.89546e-05	0.00196046	37.013
chr19	56466025	56466025	+	1.14497e-05	0.00128187	30.6891
chr19	56629261	56629261	+	0.000137521	0.00945299	25.8383
chr19	56633412	56633412	+	6.00898e-07	0.000102244	37.2506
chr19	56818209	56818209	+	1.70505e-10	6.36639e-08	-37.1429
chr19	56878088	56878088	+	7.13602e-06	0.000862919	28.0058
chr19	57074581	57074581	+	1.31708e-06	0.000203803	25.2917
chr19	57151351	57151351	+	7.16416e-08	1.54695e-05	-41.3938
chr19	57224214	57224214	+	3.97553e-11	1.63395e-08	-30.0473
chr19	57253143	57253143	+	0.000105213	0.00770544	-28.455
chr19	57281234	57281234	+	1.97456e-11	8.60257e-09	-44.7917
chr19	57281625	57281625	+	1.97203e-05	0.00202543	-27.7512
chr19	57284879	57284879	+	0	0	-61.1295
chr19	57303026	57303026	+	4.03312e-09	1.16285e-06	48.219
chr19	57340577	57340577	+	3.14886e-05	0.0029742	-26.5332
chr19	57753038	57753038	+	1.41699e-05	0.00153758	-25.6317
chr19	57836009	57836009	+	1.60617e-09	4.96448e-07	49.4792
chr19	57841016	57841016	+	3.19405e-07	5.8567e-05	-36.5079
chr19	57896399	57896399	+	0.000129361	0.00901389	-30.0335
chr19	58297445	58297445	+	1.2134e-05	0.00134807	-36.8421
chr19	58461847	58461847	+	2.80541e-06	0.000389971	29.078
chr19	58465995	58465995	+	8.24394e-05	0.00637524	-27.8846
chr19	58475454	58475454	+	9.90618e-07	0.000158298	47.9873
chr19	58963809	58963809	+	6.38534e-05	0.00519747	32.4242
chr19	59091546	59091546	+	9.66619e-09	2.52453e-06	53.7097
chr19	59147393	59147393	+	1.46215e-05	0.00157434	-25.1841
chr19	59285743	59285743	+	4.16154e-05	0.00370459	-25.9826
chr19	60486698	60486698	+	3.85159e-05	0.00348523	-33.9572
chr19	63154589	63154589	+	8.38312e-07	0.000137118	35.9155
chr19	63162811	63162811	+	8.85491e-06	0.00103674	-25.5129
chr19	63162825	63162825	+	5.23946e-10	1.7898e-07	-37.1118
chr19	63162833	63162833	+	1.22474e-05	0.00135837	-29.5956
chr19	63253349	63253349	+	1.55577e-06	0.000235774	41.2745
chr19	63491943	63491943	+	2.55511e-10	9.308e-08	43.3125
chr19	64095953	64095953	+	1.37844e-07	2.79662e-05	-46.9642
chr19	64129373	64129373	+	3.78991e-11	1.56901e-08	-38.1805
chr19	64200844	64200844	+	2.71472e-12	1.36876e-09	45.6087
chr19	64207271	64207271	+	2.46456e-08	5.9199e-06	-45.3735
chr19	64258210	64258210	+	1.0989e-10	4.22782e-08	-52.1643
chr19	64336585	64336585	+	1.94698e-06	0.000285858	-29.9566
chr2	10326	10326	+	4.92475e-06	0.000628958	-28.9044
chr2	21444464	21444464	+	4.63361e-06	0.000596871	-28.8102
chr2	112860931	112860931	+	4.81496e-05	0.00417116	29.2891
chr2	112889417	112889417	+	0.000131375	0.00911759	-30.9319
chr2	113326271	113326271	+	6.65773e-07	0.0001122	-43.0065
chr2	113340898	113340898	+	9.83783e-05	0.00732195	29.4419
chr2	125562453	125562453	+	3.70418e-07	6.68287e-05	-33.3068
chr2	127278794	127278794	+	1.51277e-05	0.00161873	-25.9549
chr2	131221593	131221593	+	1.93787e-07	3.77155e-05	-31.3069
chr2	131221637	131221637	+	4.12055e-09	1.18529e-06	-30.5085
chr2	133582985	133582985	+	0.000104312	0.0076542	-27.3333
chr2	133646744	133646744	+	2.69784e-14	1.83935e-11	62.1062
chr2	133714770	133714770	+	1.7882e-05	0.00186708	-27.7345
chr2	135664118	135664118	+	0.000143835	0.00980053	27.6464
chr2	135972832	135972832	+	4.23412e-05	0.00375903	-29.492
chr2	136802800	136802800	+	2.66126e-09	7.93256e-07	-56.0279
chr2	136836552	136836552	+	4.96538e-07	8.64848e-05	-30.4567
chr2	137729327	137729327	+	4.54583e-08	1.03262e-05	-41.6901
chr2	137919920	137919920	+	0.0001419	0.00970403	-32.7844
chr2	138225383	138225383	+	4.8164e-07	8.41869e-05	37.3529
chr2	138264582	138264582	+	9.13847e-07	0.000147559	40.4762
chr2	138795458	138795458	+	1.17409e-07	2.42691e-05	-54.584
chr2	139069513	139069513	+	3.88746e-05	0.00351061	33.7838
chr2	139154396	139154396	+	3.01398e-09	8.90862e-07	43.4727
chr2	139182108	139182108	+	2.51569e-05	0.00247317	27.2833
chr2	139186180	139186180	+	2.60129e-05	0.0025436	32.3382
chr2	139576751	139576751	+	5.46158e-06	0.000688786	-27.1186
chr2	139621136	139621136	+	5.55911e-05	0.00465725	-25.3967
chr2	139630943	139630943	+	2.79545e-06	0.000389134	34.2671
chr2	139644573	139644573	+	8.05736e-06	0.000957031	-33.7854
chr2	139716151	139716151	+	0.000115713	0.00830435	37.5822
chr2	139803306	139803306	+	2.16738e-05	0.00218783	33.843
chr2	139878019	139878019	+	5.20505e-07	9.00554e-05	44.9294
chr2	139879975	139879975	+	6.89109e-05	0.00552905	29.6102
chr2	140430309	140430309	+	4.38922e-05	0.0038697	31.5493
chr2	140440918	140440918	+	2.91095e-05	0.00278952	28.6617
chr2	140476638	140476638	+	2.81445e-06	0.000391118	39.0079
chr2	140501579	140501579	+	1.15907e-13	7.2422e-11	59.3785
chr2	140643573	140643573	+	0.000102361	0.00755481	44.8916
chr2	140794662	140794662	+	0	0	86.3846
chr2	140882448	140882448	+	2.6542e-11	1.13139e-08	-32.7926
chr2	140890088	140890088	+	2.15515e-05	0.00217681	28.0542
chr2	140899616	140899616	+	0.000120049	0.00850915	29.8119
chr2	140910412	140910412	+	6.72673e-12	3.17742e-09	-39.9351
chr2	140913363	140913363	+	0	0	-49.1697
chr2	140915688	140915688	+	1.13147e-06	0.000178097	32.0636
chr2	140922912	140922912	+	0	0	55.0238
chr2	140922921	140922921	+	0	0	45.1071
chr2	140922937	140922937	+	0	0	44.2204
chr2	140922965	140922965	+	0	0	55.7572
chr2	140922970	140922970	+	0	0	57.8347
chr2	140922973	140922973	+	3.16414e-14	2.15132e-11	50.4108
chr2	140923070	140923070	+	0	0	51.9565
chr2	140923083	140923083	+	0	0	47.4894
chr2	140923089	140923089	+	0	0	42.2932
chr2	140923206	140923206	+	0	0	44.0294
chr2	140923221	140923221	+	7.77156e-16	6.63693e-13	29.2973
chr2	140923243	140923243	+	1.68754e-14	1.18323e-11	44.1282
chr2	140923271	140923271	+	1.78863e-06	0.000265531	31.2088
chr2	140927242	140927242	+	2.27194e-11	9.81154e-09	51.3867
chr2	140935907	140935907	+	6.80935e-11	2.69758e-08	-36.7089
chr2	140960372	140960372	+	1.26532e-06	0.00019647	33.5989
chr2	140969213	140969213	+	1.26617e-06	0.000196478	-28.5797
chr2	140970431	140970431	+	2.44249e-15	1.97001e-12	-49.1228
chr2	140970792	140970792	+	2.61619e-07	4.90647e-05	26.1876
chr2	140979602	140979602	+	0.000115479	0.00829241	-28.5794
chr2	141113225	141113225	+	5.09867e-05	0.00435352	26.4887
chr2	141128735	141128735	+	2.59782e-07	4.87758e-05	-34.4671
chr2	141204631	141204631	+	5.71574e-06	0.00071681	33.3866
chr2	141208945	141208945	+	0.000140238	0.00960633	33.0237
chr2	141245997	141245997	+	2.91679e-09	8.65764e-07	48
chr2	141252805	141252805	+	1.45967e-09	4.5487e-07	32.0533
chr2	141283764	141283764	+	1.21236e-05	0.00134722	31.6667
chr2	141317624	141317624	+	2.22045e-16	2.02971e-13	-39.6451
chr2	141349953	141349953	+	1.962e-08	4.81825e-06	-33.7189
chr2	141398276	141398276	+	1.39825e-07	2.83448e-05	31.9453
chr2	141494416	141494416	+	1.82643e-12	9.53011e-10	-47.5748
chr2	141504392	141504392	+	2.22045e-16	2.02971e-13	48.3516
chr2	141852545	141852545	+	1.30405e-11	5.86777e-09	55.4516
chr20	73959888	73959888	+	0.000105561	0.00772632	36.0412
chr20	74813571	74813571	+	3.47452e-09	1.01363e-06	48.3607
chr20	74860540	74860540	+	1.18512e-05	0.00132112	-25.7007
chr20	74885690	74885690	+	1.75319e-05	0.00183658	-36.4124
chr20	74963593	74963593	+	1.10578e-13	6.92676e-11	35.5576
chr20	74982402	74982402	+	2.60103e-12	1.31953e-09	45.1935
chr20	75042463	75042463	+	5.61005e-05	0.00469096	27.5977
chr20	75046419	75046419	+	3.03384e-05	0.00288322	36.2529
chr20	75213380	75213380	+	6.13698e-09	1.68857e-06	28.9522
chr20	75327976	75327976	+	7.99253e-05	0.00621784	25.0842
chr20	75376820	75376820	+	2.33189e-05	0.00232513	30.8463
chr21	12786870	12786870	+	1.61111e-09	4.97661e-07	28.2038
chr21	21611570	21611570	+	3.53295e-09	1.02946e-06	-38.1693
chr21	21611572	21611572	+	2.3643e-05	0.0023496	-28.4314
chr21	22781179	22781179	+	3.78494e-05	0.00343779	29.6676
chr21	33065061	33065061	+	5.5022e-05	0.00462106	-26.3753
chr21	33901306	33901306	+	3.28615e-05	0.00307097	-26.2676
chr21	34616351	34616351	+	0.000112151	0.00810964	27.0354
chr21	34616360	34616360	+	3.60043e-06	0.00048059	30.1463
chr21	48695924	48695924	+	2.17962e-06	0.000315233	31.2817
chr21	52016299	52016299	+	0	0	-60.923
chr21	58109900	58109900	+	3.55628e-06	0.000475513	39.2857
chr21	64735024	64735024	+	1.38056e-06	0.000212359	-33.658
chr21	65190516	65190516	+	5.0603e-05	0.00432825	-33.479
chr21	65287646	65287646	+	2.92956e-06	0.000404948	30.2256
chr21	65548399	65548399	+	1.80411e-13	1.10351e-10	-40.9684
chr21	65644927	65644927	+	1.21062e-06	0.000188927	-33.7711
chr21	65667296	65667296	+	8.3874e-12	3.89631e-09	-37.8089
chr21	65817921	65817921	+	2.3948e-09	7.20358e-07	-34.1576
chr21	66527241	66527241	+	2.31336e-05	0.00231061	29.9032
chr21	66556217	66556217	+	2.63963e-07	4.94855e-05	-45
chr21	66598341	66598341	+	4.01791e-06	0.000529032	-25.4902
chr21	66913183	66913183	+	5.38339e-05	0.00454182	-34.3552
chr21	67334000	67334000	+	6.56147e-10	2.19433e-07	-46.6078
chr21	67723295	67723295	+	3.34177e-14	2.26585e-11	-37.9955
chr21	67906010	67906010	+	1.46952e-06	0.000224297	28.9341
chr21	68426292	68426292	+	1.05457e-09	3.3584e-07	46.6484
chr21	68426295	68426295	+	1.99986e-05	0.00204889	33.2948
chr21	68544841	68544841	+	9.14018e-09	2.40112e-06	31.9373
chr21	68808334	68808334	+	1.93274e-07	3.76342e-05	-48.2143
chr21	68823089	68823089	+	1.31417e-12	7.02808e-10	-45.8293
chr21	68870419	68870419	+	5.65989e-11	2.27879e-08	-28.008
chr21	68870973	68870973	+	1.3853e-08	3.51848e-06	-25.6544
chr21	68876624	68876624	+	0	0	-43.5285
chr21	68878348	68878348	+	1.82625e-06	0.000270547	-41.0256
chr21	68883721	68883721	+	9.76996e-15	7.11295e-12	-44.3484
chr21	68896989	68896989	+	2.5573e-11	1.09481e-08	-47.4082
chr21	68899814	68899814	+	3.17399e-10	1.13613e-07	-36.1858
chr21	68899829	68899829	+	1.1743e-08	3.01587e-06	-34.1359
chr21	68909780	68909780	+	0	0	-38.5714
chr21	68920715	68920715	+	1.13453e-06	0.000178464	26.4433
chr21	68941618	68941618	+	9.9691e-05	0.00740093	-26.106
chr21	68963585	68963585	+	2.07945e-13	1.2579e-10	-50.1401
chr21	68984020	68984020	+	4.27333e-08	9.78826e-06	50.3077
chr22	10640527	10640527	+	1.90812e-05	0.00196962	30.6548
chr22	11725510	11725510	+	0.000133642	0.00924046	29.4065
chr22	15220465	15220465	+	4.99223e-09	1.39775e-06	-29.0135
chr22	17424588	17424588	+	5.37512e-07	9.28027e-05	38.0952
chr22	50628645	50628645	+	5.52434e-05	0.004636	37.1154
chr22	50630175	50630175	+	9.30475e-06	0.00107993	-33.3333
chr22	50630227	50630227	+	6.92002e-13	3.89488e-10	-45.4545
chr22	50834204	50834204	+	1.31842e-05	0.00144685	27.6885
chr22	50862814	50862814	+	0.000116449	0.00833903	-31.6652
chr22	51226345	51226345	+	7.15382e-05	0.0057038	-27.8867
chr22	51282612	51282612	+	6.99441e-14	4.54879e-11	-43.1875
chr22	57417168	57417168	+	5.22154e-09	1.45699e-06	-26.1792
chr22	58747446	58747446	+	4.35106e-08	9.92487e-06	35.4466
chr22	58756336	58756336	+	1.77636e-15	1.45896e-12	72.4407
chr22	58853528	58853528	+	1.38346e-05	0.00150678	26.8686
chr22	58877808	58877808	+	5.9749e-07	0.000101805	48.7888
chr22	59068648	59068648	+	0	0	91.8367
chr22	59118530	59118530	+	0	0	-65.9295
chr22	59217425	59217425	+	8.13628e-09	2.16272e-06	35.1449
chr22	59221858	59221858	+	7.3532e-08	1.58154e-05	27.7456
chr22	59223627	59223627	+	9.82188e-06	0.00113038	-33.7679
chr22	59307034	59307034	+	2.52055e-11	1.08001e-08	-38.7885
chr22	59370654	59370654	+	3.20292e-06	0.000435779	38.0597
chr22	59602836	59602836	+	1.11332e-11	5.1026e-09	-35.7343
chr22	59603499	59603499	+	0.000104993	0.00769593	-26.4601
chr22	59608177	59608177	+	3.0991e-05	0.00293507	31.25
chr22	59627447	59627447	+	0.000122313	0.00863613	35.1159
chr22	59641206	59641206	+	2.48384e-05	0.00244967	29.3831
chr22	59729044	59729044	+	2.43139e-14	1.6669e-11	62.8277
chr22	59771417	59771417	+	7.56621e-08	1.62311e-05	-30.2405
chr22	59834566	59834566	+	2.32925e-13	1.40042e-10	45.8639
chr22	59843574	59843574	+	1.08193e-08	2.80195e-06	-40.4534
chr22	59847061	59847061	+	2.47686e-07	4.66823e-05	43.0738
chr22	59874824	59874824	+	7.02082e-09	1.8995e-06	-51.2343
chr22	59880654	59880654	+	9.02392e-05	0.0068507	26.0405
chr22	59885528	59885528	+	1.11022e-16	1.04385e-13	41.8856
chr22	59886368	59886368	+	0	0	73.3193
chr22	59886711	59886711	+	0	0	70.6628
chr22	59892780	59892780	+	5.00711e-14	3.30867e-11	54.2735
chr22	59933088	59933088	+	3.40998e-08	7.96221e-06	-35.1449
chr22	60039591	60039591	+	1.73472e-09	5.32843e-07	43.6412
chr22	60042596	60042596	+	0	0	-67.5946
chr22	60042699	60042699	+	1.8284e-10	6.79608e-08	52.2401
chr22	60080475	60080475	+	0	0	57.6998
chr22	60080479	60080479	+	2.23885e-09	6.77162e-07	33.6364
chr22	60101349	60101349	+	6.93077e-06	0.000843263	-26.0451
chr22	60182656	60182656	+	1.34591e-11	6.04033e-09	54.2105
chr22	60187778	60187778	+	7.48488e-06	0.000898719	33.9661
chr22	60214865	60214865	+	8.76873e-08	1.85767e-05	30.2786
chr22	60219684	60219684	+	0	0	29.6484
chr22	60226865	60226865	+	5.43354e-10	1.84715e-07	35.6113
chr22	60261706	60261706	+	1.38778e-13	8.62753e-11	37.1818
chr22	60280549	60280549	+	3.24357e-07	5.93208e-05	30.7185
chr22	60286015	60286015	+	2.46663e-10	8.99233e-08	-39.4302
chr22	60291742	60291742	+	0	0	44.6181
chr22	60316817	60316817	+	4.08397e-10	1.4287e-07	32.2626
chr22	60339359	60339359	+	2.6229e-12	1.32926e-09	40.4727
chr22	60343862	60343862	+	2.02797e-07	3.92101e-05	-29.6875
chr22	60344742	60344742	+	0	0	-47.8131
chr22	60690270	60690270	+	7.39966e-11	2.91972e-08	43.4098
chr22	60710593	60710593	+	3.8114e-13	2.21858e-10	36.0044
chr22	60814106	60814106	+	1.29705e-06	0.00020108	30.062
chr22	60835616	60835616	+	3.25557e-06	0.000441481	33.8137
chr22	60859695	60859695	+	0	0	-67.7284
chr22	60884586	60884586	+	4.54858e-12	2.20338e-09	40.352
chr22	60886392	60886392	+	1.66713e-11	7.38706e-09	-39.3487
chr22	60953406	60953406	+	2.10386e-07	4.04712e-05	-33.9794
chr22	60953420	60953420	+	1.33482e-12	7.11539e-10	-30.75
chr22	60956221	60956221	+	1.65311e-08	4.12746e-06	-27.0113
chr22	60970907	60970907	+	7.35412e-13	4.1083e-10	38.0952
chr22	60975259	60975259	+	4.51977e-05	0.0039543	25.4739
chr22	60979201	60979201	+	0.000129948	0.00904326	29.3972
chr22	60994496	60994496	+	7.08322e-14	4.60049e-11	-39.8746
chr22	61002280	61002280	+	1.69279e-08	4.21373e-06	-34.8862
chr22	61009835	61009835	+	0	0	-62.1418
chr22	61012346	61012346	+	2.27932e-07	4.34235e-05	-31.2652
chr22	61016060	61016060	+	4.42626e-11	1.81316e-08	-37.9939
chr22	61017976	61017976	+	2.91248e-10	1.05014e-07	44.4146
chr22	61022289	61022289	+	8.72305e-06	0.00102324	26.9453
chr22	61040445	61040445	+	4.48642e-05	0.0039328	-31.7804
chr22	61068528	61068528	+	5.43861e-09	1.51329e-06	-33.9625
chr22	61074194	61074194	+	5.74659e-09	1.59002e-06	30.98
chr22	61356421	61356421	+	1.96754e-12	1.0191e-09	-43.7687
chr22	61370952	61370952	+	6.75797e-09	1.83986e-06	39.5961
chr22	61370971	61370971	+	1.62237e-09	5.00514e-07	38.474
chr22	61393687	61393687	+	9.44554e-05	0.00709117	44.4444
chr22	61483286	61483286	+	2.03236e-06	0.00029698	32.1152
chr22	61484579	61484579	+	5.60595e-06	0.000704473	32.4808
chr22	61585991	61585991	+	5.0682e-10	1.7349e-07	-36.4756
chr23	7931659	7931659	+	3.14793e-12	1.56167e-09	-38.3547
chr23	8051830	8051830	+	8.88956e-06	0.00103963	35.0982
chr23	8221022	8221022	+	6.67066e-06	0.000816243	-27.9122
chr23	8242106	8242106	+	3.46455e-06	0.000465473	-30.2372
chr23	8445545	8445545	+	4.2146e-10	1.47127e-07	29.1262
chr23	8580127	8580127	+	3.17155e-05	0.00298877	31.4286
chr23	15997023	15997023	+	7.59756e-09	2.03929e-06	27.1959
chr23	16118598	16118598	+	2.78773e-07	5.19268e-05	28.2276
chr23	17138318	17138318	+	5.17498e-10	1.769e-07	-47.7794
chr23	18153022	18153022	+	8.01391e-05	0.0062276	41.0417
chr23	26325786	26325786	+	2.20875e-06	0.000318978	29.6104
chr23	26353688	26353688	+	6.51517e-11	2.58935e-08	-47.3385
chr23	26353737	26353737	+	8.62985e-06	0.001014	-30.0699
chr23	26353743	26353743	+	1.83735e-07	3.60325e-05	-36.5952
chr23	26353745	26353745	+	0.000132726	0.00919515	-27.0981
chr23	26353753	26353753	+	0.000118455	0.00843247	-25.2492
chr23	26353806	26353806	+	3.68268e-05	0.0033682	-31.974
chr23	26353810	26353810	+	2.97517e-06	0.000409875	-35.9662
chr23	26353813	26353813	+	1.39304e-05	0.00151592	-33.8676
chr23	26922297	26922297	+	4.95869e-10	1.70332e-07	43.7362
chr23	47744874	47744874	+	6.98466e-08	1.51216e-05	-43.5268
chr23	48238038	48238038	+	2.95748e-08	7.00168e-06	-37.6344
chr23	49390957	49390957	+	2.65753e-08	6.34022e-06	-35.0637
chr23	49533522	49533522	+	6.62839e-08	1.44581e-05	31.5995
chr23	50154132	50154132	+	9.1432e-08	1.93037e-05	-29.8239
chr23	50270913	50270913	+	1.32583e-07	2.70434e-05	-32.8502
chr23	50349361	50349361	+	0	0	72
chr23	50381252	50381252	+	1.11022e-16	1.04385e-13	44.7548
chr23	50381268	50381268	+	5.36127e-13	3.06295e-10	34.7377
chr23	50381276	50381276	+	9.76996e-15	7.11295e-12	34.0685
chr23	50387256	50387256	+	1.87018e-10	6.93053e-08	45.3237
chr23	50396430	50396430	+	9.78465e-05	0.00728921	26.3587
chr23	50396460	50396460	+	1.45696e-05	0.00157025	31.1966
chr23	50397516	50397516	+	2.87065e-05	0.00275572	33.1405
chr23	50416775	50416775	+	0	0	53.7736
chr23	50416777	50416777	+	0	0	51.4633
chr23	50806446	50806446	+	0	0	-43.8915
chr23	50934421	50934421	+	1.32735e-10	5.04387e-08	-43.2347
chr23	51405381	51405381	+	1.04361e-14	7.55336e-12	-59.9566
chr23	51448808	51448808	+	7.37307e-06	0.00088702	30.0502
chr23	51548513	51548513	+	2.51643e-06	0.000356119	-43.3475
chr23	51741860	51741860	+	2.17884e-05	0.0021967	28.9863
chr23	51815544	51815544	+	6.065e-05	0.00498961	27.7983
chr23	51815549	51815549	+	9.05756e-05	0.00687096	33.0242
chr23	51834397	51834397	+	2.45884e-06	0.000349674	47.6077
chr23	51856354	51856354	+	6.94917e-07	0.000116436	-33.1429
chr23	52251876	52251876	+	1.63356e-05	0.00172962	31.9444
chr24	445089	445089	+	2.0669e-06	0.000301137	26.0296
chr24	445105	445105	+	1.5407e-05	0.00164577	25.291
chr24	450424	450424	+	6.94227e-11	2.74803e-08	-49.3338
chr24	468287	468287	+	0	0	-73.254
chr24	520314	520314	+	0.000126418	0.00884881	28.0754
chr24	811196	811196	+	2.73608e-05	0.00265233	34.127
chr24	1219809	1219809	+	0	0	42.7354
chr24	1997387	1997387	+	3.41805e-05	0.00317141	-31.25
chr24	2326940	2326940	+	0.000105697	0.00773402	30.4132
chr24	20072615	20072615	+	3.16566e-06	0.00043166	34.8821
chr24	20242819	20242819	+	2.21767e-12	1.13673e-09	-52.5369
chr24	20383947	20383947	+	2.47971e-11	1.06436e-08	-38.0952
chr24	20520920	20520920	+	1.17349e-05	0.00130992	26.9319
chr24	20562002	20562002	+	6.4114e-05	0.00521547	-34.9576
chr24	34962999	34962999	+	6.39351e-09	1.75477e-06	35.1351
chr24	41475364	41475364	+	1.13197e-11	5.16411e-09	39.034
chr24	44512652	44512652	+	1.09638e-06	0.000173177	30.7361
chr24	48962281	48962281	+	6.87892e-09	1.86773e-06	-34.3284
chr24	49375270	49375270	+	3.0685e-06	0.000419688	-39.9564
chr24	49965161	49965161	+	1.08157e-06	0.000171115	-50
chr25	560668	560668	+	8.94433e-07	0.000144803	27.2461
chr25	825397	825397	+	5.76317e-13	3.28496e-10	-33.7847
chr25	930504	930504	+	7.36207e-06	0.000886129	26.5066
chr25	951987	951987	+	3.03098e-09	8.95351e-07	-34.8363
chr25	978959	978959	+	0	0	47.4402
chr25	988285	988285	+	0	0	38.4878
chr25	1028967	1028967	+	1.59016e-08	3.99248e-06	41.5868
chr25	1091374	1091374	+	3.02199e-06	0.000414704	36.6704
chr25	1125561	1125561	+	5.42191e-06	0.000685008	-26.0866
chr25	1212310	1212310	+	5.003e-12	2.41875e-09	-32.2192
chr25	1242759	1242759	+	4.82222e-09	1.36251e-06	25.5101
chr25	1261349	1261349	+	0	0	-43.6869
chr25	1263110	1263110	+	1.16785e-09	3.69767e-07	30.1074
chr25	1312214	1312214	+	1.37949e-08	3.50817e-06	37.6263
chr25	1355685	1355685	+	2.51871e-05	0.00247557	-27.5681
chr25	1366346	1366346	+	1.66549e-07	3.30829e-05	32.5517
chr25	1366373	1366373	+	5.83241e-06	0.000729958	28.617
chr25	1393311	1393311	+	0	0	59.8003
chr25	1481147	1481147	+	0	0	-38.3113
chr25	1551432	1551432	+	3.12016e-08	7.35858e-06	-37.7831
chr25	1562086	1562086	+	0	0	-62.5
chr25	1562119	1562119	+	1.4848e-08	3.7547e-06	-43.0769
chr25	1562136	1562136	+	3.11895e-11	1.31026e-08	-30.8817
chr25	1562158	1562158	+	0	0	-40.9694
chr25	1562263	1562263	+	1.32239e-11	5.94488e-09	-40.1316
chr25	1562265	1562265	+	8.90656e-10	2.88288e-07	-37.4466
chr25	1562274	1562274	+	3.30813e-12	1.62805e-09	-48.2759
chr25	1563221	1563221	+	5.20695e-14	3.42239e-11	-65.7295
chr25	1572059	1572059	+	4.78957e-05	0.00415427	-31.0201
chr25	1572246	1572246	+	2.20239e-05	0.00221682	-25.8102
chr25	1600432	1600432	+	1.94302e-07	3.77895e-05	-44.4082
chr25	1604986	1604986	+	2.06403e-11	8.96069e-09	-47.357
chr25	1609154	1609154	+	6.1868e-06	0.00076596	-30.6098
chr25	1628008	1628008	+	5.88418e-15	4.49614e-12	-45.8596
chr25	1743886	1743886	+	2.68207e-06	0.000375576	25.7154
chr25	1818168	1818168	+	1.50284e-05	0.00160986	-26.4334
chr25	1829710	1829710	+	9.01101e-12	4.17257e-09	-57.193
chr25	1832606	1832606	+	0.00012663	0.00886113	-32.6332
chr25	1848058	1848058	+	2.69635e-11	1.14639e-08	-38.9016
chr25	2018454	2018454	+	3.8545e-05	0.00348659	25.2748
chr25	2044780	2044780	+	3.63911e-07	6.58472e-05	30.4321
chr25	2048065	2048065	+	1.47358e-06	0.000224846	33.8481
chr25	2258648	2258648	+	1.49402e-06	0.000227543	30.9132
chr25	2259236	2259236	+	2.16493e-14	1.49043e-11	-44.8785
chr25	2259247	2259247	+	1.05471e-14	7.62254e-12	-43.7896
chr25	2322446	2322446	+	1.97909e-07	3.84154e-05	-30.0817
chr25	2345638	2345638	+	6.27851e-06	0.000775758	-33.3784
chr25	3134688	3134688	+	2.48469e-06	0.000352522	-30.8333
chr25	3533972	3533972	+	8.21565e-15	6.06181e-12	69.4305
chr25	4108008	4108008	+	4.48361e-10	1.55638e-07	-47.3775
chr25	4367984	4367984	+	1.75407e-05	0.00183673	26.2003
chr25	4406612	4406612	+	1.74502e-08	4.33063e-06	37.395
chr25	4432938	4432938	+	2.07653e-05	0.00211036	33.8513
chr25	8633051	8633051	+	1.08456e-09	3.44279e-07	-38.8235
chr25	14446079	14446079	+	2.21731e-05	0.00222911	32.2344
chr25	29343812	29343812	+	9.37128e-11	3.64235e-08	36.9863
chr25	34998071	34998071	+	2.04018e-05	0.00208199	39.959
chr25	35028505	35028505	+	6.70531e-06	0.000819467	-31.9711
chr25	35056987	35056987	+	4.67429e-07	8.211e-05	-45.614
chr25	35493497	35493497	+	1.31737e-05	0.00144633	-32.1368
chr25	35551442	35551442	+	6.34447e-05	0.00516955	-29.4607
chr25	36252236	36252236	+	8.39129e-08	1.78e-05	-27.4557
chr25	36259480	36259480	+	5.96057e-12	2.8354e-09	39.7485
chr25	36451387	36451387	+	1.83412e-09	5.6128e-07	43.1344
chr25	36671142	36671142	+	4.76308e-07	8.3373e-05	27.6156
chr25	37898226	37898226	+	1.41917e-07	2.87099e-05	-26.2918
chr25	37898232	37898232	+	7.10763e-07	0.000118658	-27.439
chr25	37900971	37900971	+	1.35436e-07	2.75683e-05	-30.6494
chr25	37956714	37956714	+	2.47256e-07	4.6637e-05	-36.1239
chr25	38112270	38112270	+	7.13007e-10	2.36049e-07	41.8599
chr25	38276401	38276401	+	2.60948e-06	0.000367077	-31.9048
chr25	38769784	38769784	+	5.82908e-07	9.96298e-05	33.8524
chr25	40227294	40227294	+	5.25811e-09	1.46637e-06	50.1712
chr25	40633651	40633651	+	3.39617e-13	1.99571e-10	-46.2626
chr25	40685778	40685778	+	0	0	58.9837
chr25	40685802	40685802	+	2.32441e-06	0.00033321	-28.9128
chr25	40685820	40685820	+	4.87803e-06	0.000623959	-29.5744
chr25	40689410	40689410	+	8.89289e-14	5.63497e-11	-29.8949
chr25	40762331	40762331	+	1.31236e-05	0.00144148	-34.8837
chr25	40766690	40766690	+	8.83187e-06	0.00103429	-28.0621
chr25	40772920	40772920	+	9.55857e-10	3.07778e-07	-27.2727
chr25	40774292	40774292	+	2.10226e-06	0.000305656	-27.1147
chr25	40813237	40813237	+	3.80209e-09	1.10074e-06	26.8556
chr25	40815100	40815100	+	1.7267e-06	0.000257733	36.194
chr25	40866642	40866642	+	4.95037e-05	0.0042599	26.3206
chr25	40912875	40912875	+	2.92819e-10	1.05503e-07	51.049
chr25	40912928	40912928	+	8.6294e-10	2.80406e-07	33.5651
chr25	40939688	40939688	+	7.92642e-09	2.11491e-06	32.3684
chr25	41027217	41027217	+	0.000110683	0.00801802	-33.6861
chr25	41081936	41081936	+	5.04259e-10	1.72733e-07	44.6959
chr25	41085064	41085064	+	4.55098e-07	8.03442e-05	-31.2558
chr25	41301986	41301986	+	8.13505e-07	0.00013363	35.8333
chr25	41302704	41302704	+	5.7044e-08	1.26494e-05	32.7604
chr25	41308969	41308969	+	0	0	75.8539
chr25	41309280	41309280	+	0	0	78.744
chr25	41309914	41309914	+	2.27464e-09	6.86722e-07	38.2494
chr25	41310061	41310061	+	3.21965e-15	2.55098e-12	47.8935
chr25	41310443	41310443	+	1.47718e-05	0.00158685	37.4875
chr25	41317471	41317471	+	0	0	69.5241
chr25	41325068	41325068	+	2.69218e-11	1.1456e-08	-37.1276
chr25	41328588	41328588	+	3.45118e-08	8.04318e-06	26.2637
chr25	41333740	41333740	+	1.11022e-16	1.04385e-13	66.1165
chr25	41333743	41333743	+	2.75069e-11	1.16348e-08	-47.2908
chr25	41355793	41355793	+	1.15965e-11	5.28061e-09	60.0206
chr25	41359274	41359274	+	5.85192e-09	1.61735e-06	-28.6531
chr25	41361322	41361322	+	1.10035e-08	2.8452e-06	25.7838
chr25	42241371	42241371	+	1.03667e-06	0.000164601	-30.9396
chr25	42427450	42427450	+	3.54483e-12	1.73245e-09	53.7912
chr25	42532831	42532831	+	5.15765e-12	2.48379e-09	33.7762
chr25	42533557	42533557	+	1.19533e-09	3.7774e-07	29.7465
chr25	42573572	42573572	+	8.00628e-06	0.000951374	28.7569
chr25	42581122	42581122	+	0	0	-70.3363
chr25	42583396	42583396	+	1.57874e-13	9.74107e-11	-45.4068
chr25	42584366	42584366	+	4.97134e-10	1.70648e-07	-39.5309
chr25	42591044	42591044	+	0	0	-44.7894
chr25	42609092	42609092	+	7.41629e-12	3.46993e-09	-32.5383
chr25	42661775	42661775	+	1.21501e-05	0.00134956	30.9436
chr25	42686865	42686865	+	4.72089e-09	1.33771e-06	-42.4641
chr25	42709583	42709583	+	8.16321e-06	0.000967924	-26.5927
chr25	42833803	42833803	+	4.62871e-06	0.000596551	-40.7049
chr25	42858391	42858391	+	8.38629e-07	0.000137118	-42.1114
chr25	42865628	42865628	+	2.19001e-06	0.000316549	-29.4432
chr25	42885621	42885621	+	3.25007e-08	7.63214e-06	-31.0542
chr25	42895809	42895809	+	4.51008e-05	0.00394793	29.315
chr25	42912054	42912054	+	4.32321e-13	2.49882e-10	-46.8927
chr25	42921287	42921287	+	2.25756e-07	4.3092e-05	-48.0094
chr25	42924240	42924240	+	0	0	-54.206
chr25	42961997	42961997	+	9.01267e-06	0.00105048	25.4434
chr25	42977995	42977995	+	1.21336e-06	0.000189175	-33.2995
chr25	42980746	42980746	+	6.50045e-07	0.00010985	25.6979
chr25	42997109	42997109	+	5.49739e-08	1.22399e-05	-29.7712
chr25	43005514	43005514	+	3.29667e-11	1.38139e-08	-38.7641
chr25	43019107	43019107	+	4.30123e-05	0.00380833	25.0973
chr25	43024277	43024277	+	1.59872e-14	1.12897e-11	-45.3608
chr25	43025837	43025837	+	1.67723e-07	3.33027e-05	-30
chr25	43031581	43031581	+	3.18828e-09	9.37842e-07	-55.5556
chr25	43031679	43031679	+	3.7746e-08	8.71873e-06	-36.2567
chr25	43067536	43067536	+	3.66374e-15	2.87058e-12	-70.4545
chr25	43067635	43067635	+	0	0	-38.0803
chr25	43067728	43067728	+	1.11022e-16	1.04385e-13	-40.1001
chr25	43074342	43074342	+	2.22045e-16	2.02971e-13	-35.0379
chr25	43077726	43077726	+	1.91605e-07	3.73664e-05	32.0175
chr25	43079375	43079375	+	2.02403e-08	4.96318e-06	-39.6825
chr25	43086076	43086076	+	1.23401e-05	0.00136636	-25.0287
chr25	43086396	43086396	+	1.89279e-05	0.00195871	30.2672
chr25	43089390	43089390	+	1.88808e-10	6.99161e-08	-43.797
chr25	43110029	43110029	+	5.02998e-08	1.13011e-05	-39.4366
chr25	43243963	43243963	+	4.30227e-09	1.22897e-06	32.214
chr25	43267203	43267203	+	0.000128655	0.00897736	-27.6518
chr25	43292151	43292151	+	2.67077e-05	0.00259667	37.36
chr25	43292166	43292166	+	1.37446e-08	3.49899e-06	41.1726
chr25	43301337	43301337	+	8.83929e-05	0.00674522	29.0684
chr25	43384742	43384742	+	1.83018e-11	8.05889e-09	39.8496
chr25	43401099	43401099	+	1.92303e-10	7.11036e-08	-26.0542
chr25	43446397	43446397	+	8.36925e-06	0.000988792	-33.2233
chr25	43471525	43471525	+	0	0	62.7939
chr25	43472150	43472150	+	1.63414e-07	3.25518e-05	-34.8325
chr25	43479555	43479555	+	8.6631e-05	0.00663392	27.8409
chr25	43479740	43479740	+	2.68118e-05	0.00260628	33.6131
chr25	43479753	43479753	+	1.30335e-11	5.86777e-09	57.6515
chr25	43506394	43506394	+	4.54409e-08	1.03262e-05	41.4652
chr25	43509735	43509735	+	9.99802e-07	0.000159559	39.9514
chr25	43518643	43518643	+	6.68465e-13	3.77532e-10	-41.466
chr25	43519333	43519333	+	1.05116e-07	2.19301e-05	29.129
chr25	43522108	43522108	+	0	0	-51.7714
chr25	43567440	43567440	+	0	0	47.4962
chr25	43569411	43569411	+	4.15971e-09	1.19377e-06	33.2071
chr25	43600043	43600043	+	1.67055e-12	8.77241e-10	33.6081
chr25	43682152	43682152	+	3.24975e-06	0.000440941	-28.7037
chr25	43703877	43703877	+	0	0	42.958
chr25	43710157	43710157	+	7.75364e-06	0.000926035	-25.4359
chr25	43715375	43715375	+	1.32478e-05	0.00145221	-29.1995
chr25	43721432	43721432	+	1.19285e-11	5.4118e-09	31.9094
chr25	43721470	43721470	+	5.83423e-11	2.33754e-08	30.9735
chr25	43730593	43730593	+	4.34123e-08	9.91619e-06	35.0412
chr25	43731641	43731641	+	2.86675e-10	1.03592e-07	42.5419
chr25	43732800	43732800	+	6.08396e-06	0.000755502	-29.8113
chr25	43738178	43738178	+	5.21805e-15	4.01825e-12	60.1598
chr25	43763674	43763674	+	0	0	-66.6927
chr25	43807856	43807856	+	1.93939e-06	0.000284913	40.6336
chr25	43886837	43886837	+	2.52922e-06	0.000357546	-30.8648
chr25	43886864	43886864	+	1.11022e-16	1.04385e-13	42.4561
chr25	43894619	43894619	+	4.20732e-07	7.49744e-05	34.9089
chr25	43911461	43911461	+	2.47646e-12	1.26283e-09	42.2921
chr26	202053	202053	+	4.67768e-05	0.00407153	41.1842
chr26	202071	202071	+	4.67899e-07	8.21634e-05	-42.7173
chr26	20388369	20388369	+	2.35316e-07	4.4667e-05	-26.9324
chr26	21927677	21927677	+	5.96947e-07	0.000101748	38.0286
chr26	21927701	21927701	+	3.12845e-05	0.00295945	32.6524
chr26	22174758	22174758	+	5.71119e-06	0.000716421	-30.4762
chr26	38331243	38331243	+	7.21841e-06	0.000871175	25.6788
chr26	42729684	42729684	+	3.41014e-05	0.00316646	28.1416
chr26	44520903	44520903	+	0.000107508	0.00784208	-30.4444
chr26	45018945	45018945	+	0.000137285	0.00943941	25.9856
chr26	45135737	45135737	+	2.27858e-08	5.50801e-06	-38.5304
chr26	48219586	48219586	+	5.28945e-06	0.000670332	32.6531
chr26	50043458	50043458	+	0	0	-43.164
chr26	50066138	50066138	+	1.69864e-14	1.18764e-11	-46.1538
chr26	50103383	50103383	+	1.95515e-11	8.53304e-09	33.3067
chr26	50139948	50139948	+	6.26723e-07	0.000106272	28.6544
chr26	50161693	50161693	+	1.72773e-07	3.41816e-05	-26.2265
chr26	50180226	50180226	+	3.21075e-05	0.00301647	-41.0802
chr26	50272845	50272845	+	4.96921e-05	0.00426957	28.1132
chr26	50911885	50911885	+	0	0	35.0542
chr26	50914228	50914228	+	1.21183e-07	2.49404e-05	36.1364
chr26	50957782	50957782	+	2.08224e-10	7.65318e-08	25.1612
chr26	50974421	50974421	+	4.14599e-06	0.000542698	35.9467
chr26	50999197	50999197	+	8.78742e-13	4.81419e-10	53.1826
chr26	51001881	51001881	+	1.90357e-05	0.00196698	28.3838
chr26	51001975	51001975	+	2.6422e-05	0.00257395	33.2648
chr26	51014810	51014810	+	2.74245e-11	1.16198e-08	-58.547
chr26	51046514	51046514	+	1.37809e-08	3.5064e-06	33.0991
chr26	51046714	51046714	+	7.2047e-07	0.000120187	-37.5057
chr26	51065396	51065396	+	3.93021e-05	0.00354015	28.7764
chr26	51124670	51124670	+	6.77147e-12	3.1894e-09	26.4264
chr26	51126160	51126160	+	0	0	60.9379
chr26	51139527	51139527	+	9.12929e-09	2.39954e-06	-29.3717
chr26	51140245	51140245	+	1.52402e-09	4.72537e-07	-39.9468
chr26	51145494	51145494	+	1.8636e-10	6.91134e-08	31.4641
chr26	51171696	51171696	+	9.3465e-05	0.007035	30.7246
chr26	51172892	51172892	+	2.05717e-06	0.000300073	32.4742
chr26	51196459	51196459	+	7.4496e-14	4.81311e-11	64.5069
chr26	51286354	51286354	+	5.19909e-08	1.1644e-05	-31.4846
chr26	51360412	51360412	+	8.50209e-13	4.67343e-10	-29.1971
chr26	51372966	51372966	+	8.39501e-07	0.000137169	-47.7941
chr26	51439628	51439628	+	1.68487e-05	0.00177632	30.4577
chr26	51439671	51439671	+	1.18168e-07	2.43953e-05	39.2157
chr26	51439685	51439685	+	3.05232e-06	0.000417937	33.5507
chr26	51475523	51475523	+	5.41695e-05	0.00456731	27.4175
chr26	51475528	51475528	+	6.94316e-05	0.00556459	25.3968
chr26	51475585	51475585	+	0.000100041	0.00742356	28.4764
chr26	51481124	51481124	+	5.40021e-10	1.83835e-07	39.0588
chr26	51482572	51482572	+	2.95469e-06	0.000407508	26.2465
chr26	51482903	51482903	+	5.23888e-07	9.05773e-05	26.2769
chr26	51484170	51484170	+	1.19893e-06	0.000187281	-25.0139
chr26	51493120	51493120	+	1.5148e-08	3.8286e-06	-33.7092
chr26	51511808	51511808	+	6.32827e-15	4.78364e-12	-45.997
chr26	51522145	51522145	+	2.50659e-08	6.01207e-06	-31.6479
chr26	51531176	51531176	+	0	0	36.2821
chr26	51536676	51536676	+	4.74664e-07	8.31442e-05	-46.4458
chr26	51553682	51553682	+	4.1717e-08	9.57771e-06	-35.0815
chr26	51555101	51555101	+	6.29986e-05	0.00514405	-33.5008
chr26	51575749	51575749	+	1.45284e-07	2.93069e-05	-48.6253
chr26	51600157	51600157	+	8.19198e-11	3.21436e-08	-28.2719
chr26	51602754	51602754	+	8.78952e-05	0.00671198	-28.3179
chr26	51603151	51603151	+	6.83094e-06	0.000832142	-35.5478
chr26	51613592	51613592	+	8.85412e-09	2.33467e-06	-33.6497
chr26	51613744	51613744	+	1.11022e-15	9.28849e-13	-37.1279
chr26	51613753	51613753	+	3.33067e-16	2.97837e-13	-38.0729
chr26	51643176	51643176	+	0	0	54.3928
chr26	51645909	51645909	+	3.76366e-14	2.52075e-11	-44.377
chr26	51653450	51653450	+	3.33604e-09	9.77857e-07	-30.0356
chr26	51653468	51653468	+	9.43851e-07	0.000151758	-43.1545
chr26	51663043	51663043	+	0	0	-53.0545
chr26	51678547	51678547	+	2.21406e-09	6.70074e-07	-28.8257
chr26	51680745	51680745	+	1.11022e-15	9.28849e-13	-47.6111
chr26	51694728	51694728	+	2.95174e-08	6.99277e-06	49.2857
chr26	51705491	51705491	+	1.55431e-15	1.2873e-12	-37.3724
chr26	51711975	51711975	+	5.99897e-07	0.000102145	25.3127
chr26	51718648	51718648	+	4.26778e-08	9.7801e-06	-27.2751
chr26	51720078	51720078	+	6.90914e-12	3.24804e-09	-40.7694
chr26	51734185	51734185	+	9.40559e-12	4.33899e-09	-39.4425
chr26	51739212	51739212	+	5.83116e-11	2.33754e-08	-46.8296
chr26	51739242	51739242	+	0	0	-62.4436
chr26	51747951	51747951	+	1.69966e-08	4.22869e-06	-38.8901
chr26	51764944	51764944	+	0	0	57.0993
chr26	51768365	51768365	+	9.02889e-12	4.17692e-09	-45.7875
chr26	51801202	51801202	+	4.07277e-05	0.0036474	-29.4671
chr26	51802153	51802153	+	4.73313e-05	0.00411329	-37.7033
chr26	51815204	51815204	+	1.97357e-06	0.000289331	-36.9505
chr27	1022205	1022205	+	2.98213e-10	1.0729e-07	-37.8317
chr27	1363026	1363026	+	1.80975e-05	0.00188702	-33.6694
chr27	34986908	34986908	+	1.00623e-11	4.63328e-09	-38.0952
chr27	34986917	34986917	+	1.17661e-12	6.31983e-10	-40.8759
chr27	35111029	35111029	+	6.5905e-09	1.79931e-06	-34.8678
chr27	35111051	35111051	+	1.58712e-08	3.98689e-06	-33.9706
chr27	38873799	38873799	+	2.08607e-05	0.00211918	36.9354
chr28	2306144	2306144	+	4.77396e-15	3.70517e-12	63.8298
chr28	26093658	26093658	+	1.11585e-05	0.00125508	-41.195
chr28	26759950	26759950	+	9.31135e-08	1.96251e-05	27.516
chr28	27228224	27228224	+	4.83437e-05	0.00418371	-30.5079
chr28	34067796	34067796	+	7.47202e-05	0.00590032	-28.4466
chr28	34365862	34365862	+	0.000105109	0.00770121	30.8712
chr28	34421668	34421668	+	3.46902e-06	0.000465947	-25.4524
chr28	42575466	42575466	+	1.86309e-07	3.6436e-05	-44.9095
chr28	43743872	43743872	+	0.000132964	0.00920774	-30.1974
chr28	44174996	44174996	+	3.54699e-05	0.00326832	-33.4829
chr29	29742122	29742122	+	1.87891e-05	0.0019472	-26.4714
chr29	31165300	31165300	+	0	0	52.1312
chr29	31194131	31194131	+	5.21624e-09	1.45649e-06	34.4355
chr29	34378514	34378514	+	1.9944e-12	1.02977e-09	40
chr29	34402704	34402704	+	6.89137e-05	0.00552905	32.7231
chr29	41611533	41611533	+	3.65197e-05	0.00334818	-32.7413
chr29	41631669	41631669	+	3.37003e-05	0.00313511	-32.4269
chr29	43954054	43954054	+	1.37121e-06	0.000211184	-27.8846
chr29	44011503	44011503	+	7.05842e-08	1.52679e-05	-25.1968
chr29	44039704	44039704	+	6.10623e-15	4.65141e-12	-40.1411
chr29	44150212	44150212	+	2.21571e-07	4.2408e-05	-27.945
chr29	44446371	44446371	+	6.33727e-05	0.0051671	35.9388
chr29	44504616	44504616	+	2.22045e-15	1.79974e-12	-41.9944
chr29	44540421	44540421	+	3.63487e-13	2.12334e-10	43.0233
chr29	44631646	44631646	+	4.66628e-07	8.20301e-05	30.2326
chr29	44950157	44950157	+	1.00621e-06	0.000160322	36.9378
chr29	45383970	45383970	+	5.61502e-06	0.000705254	37.6831
chr29	45383972	45383972	+	3.14115e-05	0.00296805	33.5714
chr29	45383977	45383977	+	1.04273e-07	2.1791e-05	42.1435
chr29	45383990	45383990	+	7.84606e-05	0.00613125	31.1107
chr29	45384233	45384233	+	1.11544e-10	4.27847e-08	33.7041
chr29	45384236	45384236	+	5.14569e-11	2.08537e-08	31.7129
chr29	45384238	45384238	+	8.35992e-09	2.2162e-06	26.0101
chr29	45384240	45384240	+	1.58266e-11	7.03168e-09	31.6679
chr29	45384243	45384243	+	3.47116e-10	1.23356e-07	30.4739
chr29	45384249	45384249	+	6.43056e-06	0.000789997	30.8354
chr29	45384341	45384341	+	8.19704e-06	0.000971468	26.5829
chr29	45384350	45384350	+	7.50014e-07	0.000124526	31.0924
chr29	45384352	45384352	+	1.84832e-07	3.62046e-05	31.275
chr29	45384850	45384850	+	5.07871e-05	0.00433948	28.5425
chr29	45384852	45384852	+	2.07095e-05	0.00210642	30.062
chr29	45384854	45384854	+	3.27137e-06	0.000443381	33.2556
chr29	45385740	45385740	+	1.73082e-06	0.00025827	-31.1779
chr29	45394032	45394032	+	0.000119818	0.00849523	25.6757
chr29	45981827	45981827	+	1.83424e-11	8.06713e-09	30.496
chr29	46595337	46595337	+	1.52016e-05	0.00162594	33.0586
chr29	46606045	46606045	+	4.24648e-05	0.00376796	-33.49
chr29	46925610	46925610	+	3.01716e-06	0.000414273	-32.6379
chr29	47093879	47093879	+	7.99594e-05	0.00621951	32.4391
chr29	47275140	47275140	+	7.66464e-09	2.05283e-06	-36.2179
chr29	47380843	47380843	+	9.16149e-06	0.00106556	29.4135
chr29	47402122	47402122	+	1.30816e-06	0.000202613	-28.1723
chr29	47402131	47402131	+	3.76461e-08	8.69973e-06	-33.3333
chr29	47402141	47402141	+	9.4083e-06	0.00108899	-30.5658
chr29	47412198	47412198	+	2.26514e-06	0.000325788	-28.782
chr29	47522524	47522524	+	2.57196e-09	7.69428e-07	-40.6498
chr29	47934471	47934471	+	1.12779e-05	0.00126636	29.2816
chr29	47934602	47934602	+	1.15221e-06	0.000180841	30.0728
chr29	48020388	48020388	+	3.81687e-05	0.00345889	-26.8293
chr29	48044217	48044217	+	5.68657e-05	0.0047383	-26.6017
chr29	48047289	48047289	+	3.23142e-12	1.59667e-09	35.8883
chr29	48105876	48105876	+	4.90388e-07	8.55041e-05	-30.6034
chr29	48396951	48396951	+	1.59713e-08	4.00795e-06	-32.9909
chr29	48748786	48748786	+	0.000135115	0.00932358	26.1275
chr29	48766760	48766760	+	6.16049e-08	1.35452e-05	-25.0111
chr29	48828090	48828090	+	1.30096e-05	0.00143086	42.115
chr29	49076325	49076325	+	4.52292e-05	0.00395635	27.8179
chr29	49219184	49219184	+	5.64561e-09	1.56471e-06	-34.6995
chr29	49244340	49244340	+	5.07622e-06	0.000645963	-28.1672
chr29	49279571	49279571	+	3.73173e-05	0.00340235	-26.087
chr29	49382490	49382490	+	0.000128371	0.00896132	35.8974
chr29	49384712	49384712	+	8.00733e-11	3.14691e-08	34.5468
chr29	49391431	49391431	+	8.72273e-05	0.00667077	-25.8681
chr29	49402960	49402960	+	1.78377e-06	0.000265049	-36.9844
chr29	49435368	49435368	+	2.07084e-05	0.00210642	29.2175
chr29	49476417	49476417	+	0	0	-62.8505
chr29	49478618	49478618	+	7.84646e-05	0.00613125	-36.1213
chr29	49505562	49505562	+	0	0	-56.5611
chr29	49564724	49564724	+	1.67333e-12	8.77765e-10	-51.7241
chr29	49568627	49568627	+	5.86594e-05	0.0048566	28.915
chr29	49578872	49578872	+	1.19638e-12	6.41899e-10	-38.6364
chr29	49685009	49685009	+	4.98184e-07	8.67409e-05	-30
chr29	49689560	49689560	+	4.26521e-08	9.77874e-06	33.8079
chr29	49766226	49766226	+	8.9792e-06	0.00104732	-32.3478
chr29	49852665	49852665	+	6.98084e-11	2.76108e-08	49.0186
chr29	50034717	50034717	+	5.00022e-05	0.00428651	-33.3989
chr29	50034731	50034731	+	3.29608e-05	0.00307909	-37.1003
chr29	50093780	50093780	+	1.52027e-08	3.83661e-06	-27.1318
chr29	50132940	50132940	+	7.56062e-14	4.87209e-11	25.1441
chr29	50212270	50212270	+	2.94966e-08	6.99277e-06	-33.4161
chr29	50242051	50242051	+	1.58944e-05	0.00169016	31.5385
chr29	50277359	50277359	+	4.34633e-09	1.24084e-06	-30.0232
chr29	50322200	50322200	+	7.04846e-06	0.000854423	-26.1988
chr29	50535702	50535702	+	4.84027e-05	0.00418695	-31.9277
chr29	50561556	50561556	+	4.40075e-07	7.79989e-05	28.7929
chr29	50567708	50567708	+	6.55032e-15	4.92884e-12	-44.7482
chr29	50712525	50712525	+	3.78763e-07	6.80854e-05	26.5
chr29	50717087	50717087	+	5.1868e-07	8.98869e-05	-30.0941
chr29	50729081	50729081	+	2.56303e-06	0.00036147	-29.8983
chr29	50750412	50750412	+	3.75088e-06	0.000498112	33.1573
chr29	50750464	50750464	+	2.10597e-11	9.12673e-09	33.7875
chr29	50755909	50755909	+	1.59727e-07	3.19053e-05	29.7521
chr29	50755919	50755919	+	8.01353e-10	2.61959e-07	31.9564
chr29	50756839	50756839	+	1.18175e-10	4.5184e-08	40.8075
chr29	50886505	50886505	+	1.82472e-07	3.58275e-05	-40.1732
chr29	50888057	50888057	+	3.72945e-06	0.0004958	31.2402
chr29	51030818	51030818	+	4.33955e-05	0.00383606	-26.6879
chr29	51055136	51055136	+	7.43644e-09	2.00149e-06	30.2192
chr29	51121771	51121771	+	1.16171e-05	0.00129883	-33.8434
chr29	51125638	51125638	+	1.12133e-14	8.02175e-12	41.8209
chr29	51154121	51154121	+	1.44831e-11	6.46972e-09	-26.6359
chr29	51158498	51158498	+	7.22089e-13	4.05037e-10	-26.1348
chr29	51159303	51159303	+	0	0	45.2745
chr29	51164401	51164401	+	0	0	-36.9728
chr29	51199375	51199375	+	8.99281e-15	6.60561e-12	-32.2
chr29	51207853	51207853	+	7.70442e-06	0.000921271	-27.4111
chr29	51228725	51228725	+	0	0	32.675
chr29	51243546	51243546	+	1.11022e-14	7.96542e-12	36.9815
chr29	51247510	51247510	+	5.78909e-06	0.000725272	-28.7158
chr29	51251487	51251487	+	0.000138609	0.00951722	-26.0323
chr29	51261322	51261322	+	3.63376e-13	2.12334e-10	-28.6017
chr29	51269101	51269101	+	1.9266e-06	0.000283279	25.7884
chr29	51274712	51274712	+	3.80287e-10	1.337e-07	-29.3162
chr29	51295538	51295538	+	5.91708e-05	0.00489275	-32.3836
chr29	51310417	51310417	+	3.26402e-06	0.000442506	-40.7286
chr29	51316727	51316727	+	1.00896e-05	0.00115661	-28.6948
chr29	51326252	51326252	+	4.72846e-09	1.33909e-06	-36.2319
chr29	51326264	51326264	+	8.65636e-09	2.28509e-06	-35.8209
chr29	51339602	51339602	+	5.9907e-09	1.65108e-06	-44.6627
chr29	51360674	51360674	+	3.1682e-05	0.00298732	-29.4913
chr29	51378955	51378955	+	6.41966e-06	0.000789051	27.9762
chr29	51379264	51379264	+	1.09205e-09	3.46433e-07	46.8798
chr29	51395838	51395838	+	4.49379e-06	0.000581599	-26.4038
chr29	51418690	51418690	+	6.58063e-08	1.43666e-05	-59.8472
chr29	51658881	51658881	+	5.53725e-05	0.00464222	-30.9
chr29	51685663	51685663	+	9.32402e-06	0.00108166	29.7619
chr29	51699381	51699381	+	6.01959e-06	0.000749772	25.0279
chr29	51729095	51729095	+	2.99621e-05	0.00285626	25.5864
chr29	51735081	51735081	+	0	0	-57.5603
chr29	51737747	51737747	+	2.10585e-11	9.12673e-09	34.3879
chr29	51739412	51739412	+	5.49618e-06	0.000692618	-26.9551
chr29	51755637	51755637	+	6.92624e-10	2.30312e-07	-61.8627
chr29	51763847	51763847	+	3.53271e-06	0.000473085	32.7818
chr3	8799941	8799941	+	8.42171e-12	3.90702e-09	25.6627
chr3	8799948	8799948	+	2.34257e-13	1.40672e-10	27.6281
chr3	8799978	8799978	+	3.88578e-15	3.03492e-12	25.3396
chr3	8800072	8800072	+	0	0	32.7568
chr3	8800284	8800284	+	1.11022e-16	1.04385e-13	26.2397
chr3	8800308	8800308	+	0	0	44.0899
chr3	8802205	8802205	+	1.08058e-12	5.82938e-10	32.6325
chr3	8802211	8802211	+	5.31803e-11	2.14992e-08	30.0273
chr3	8802551	8802551	+	0	0	26.124
chr3	8802563	8802563	+	0	0	25.298
chr3	8803190	8803190	+	0	0	33.1393
chr3	8803198	8803198	+	0	0	27.2655
chr3	21039039	21039039	+	8.23583e-06	0.000974895	-32.6632
chr3	98628102	98628102	+	4.70538e-06	0.000604381	-28.9022
chr3	105542446	105542446	+	1.77636e-15	1.45896e-12	-43.8053
chr3	112633074	112633074	+	5.99881e-06	0.000747751	28.1151
chr3	117210269	117210269	+	2.55019e-05	0.00250012	-36.7857
chr3	118942723	118942723	+	0	0	-47.0502
chr3	121461785	121461785	+	2.06696e-08	5.05588e-06	-29.2433
chr3	124073373	124073373	+	2.16369e-09	6.55231e-07	53.1669
chr3	124078583	124078583	+	6.32894e-12	2.99813e-09	-59.3668
chr3	124269003	124269003	+	4.30726e-08	9.85684e-06	31.0811
chr3	124544598	124544598	+	1.55431e-15	1.2873e-12	67.1278
chr3	124742376	124742376	+	5.59496e-10	1.8955e-07	-37.2072
chr3	124790108	124790108	+	2.75594e-05	0.0026653	39.111
chr3	124797832	124797832	+	1.86667e-08	4.60707e-06	36.4299
chr3	124860964	124860964	+	1.87322e-06	0.000276592	25.4625
chr3	124861186	124861186	+	6.38444e-06	0.000786092	39.7849
chr3	124862174	124862174	+	4.03956e-10	1.41417e-07	25.9584
chr3	124889813	124889813	+	3.2498e-06	0.000440941	30.303
chr3	124905147	124905147	+	9.46719e-05	0.0071031	25.3795
chr3	124911371	124911371	+	0	0	-55.6365
chr3	124920262	124920262	+	2.3931e-05	0.0023738	-29.3421
chr3	124925589	124925589	+	1.0969e-13	6.87985e-11	29.3713
chr3	124929803	124929803	+	0	0	39.2199
chr3	124948924	124948924	+	1.10172e-10	4.2354e-08	-48.4638
chr3	124968627	124968627	+	2.7695e-10	1.00298e-07	-45.5426
chr3	124988017	124988017	+	6.79598e-07	0.000114179	35.6444
chr3	124988025	124988025	+	9.24832e-08	1.95089e-05	30.8378
chr3	125019653	125019653	+	1.38427e-08	3.51848e-06	26.0713
chr3	125024708	125024708	+	6.77236e-14	4.41602e-11	47.2941
chr3	125032101	125032101	+	0	0	-55.7392
chr3	125038565	125038565	+	3.43374e-11	1.43517e-08	-40
chr3	125052788	125052788	+	7.77603e-07	0.000128373	-34.4641
chr3	125053246	125053246	+	9.33698e-13	5.08704e-10	-39.519
chr3	125053801	125053801	+	1.55431e-15	1.2873e-12	-43.9296
chr3	125055316	125055316	+	5.0604e-13	2.90114e-10	36.5158
chr3	125058770	125058770	+	1.5829e-06	0.000239455	-42.9668
chr3	125069856	125069856	+	1.73174e-09	5.32259e-07	37.9307
chr3	125074926	125074926	+	3.33523e-06	0.000450797	32.7099
chr3	125077421	125077421	+	6.40155e-13	3.62788e-10	-44.3305
chr3	125150285	125150285	+	4.92878e-06	0.00062931	34.6582
chr3	125159903	125159903	+	0	0	-66.2437
chr3	125159910	125159910	+	0	0	-64.5635
chr3	125166793	125166793	+	0	0	66.2509
chr3	125195579	125195579	+	9.13338e-07	0.000147525	28.6625
chr3	125302135	125302135	+	2.39888e-07	4.54207e-05	25.2342
chr3	125420377	125420377	+	2.05915e-06	0.000300273	32.9766
chr3	125420390	125420390	+	9.38938e-12	4.33557e-09	33.7627
chr3	125420392	125420392	+	3.90188e-12	1.9013e-09	39.5868
chr3	125420401	125420401	+	1.93484e-08	4.76104e-06	26.2924
chr3	125420409	125420409	+	2.40841e-06	0.00034359	30.4348
chr3	125420511	125420511	+	1.01941e-08	2.65117e-06	31.3067
chr3	125420516	125420516	+	6.65357e-13	3.76207e-10	38.0921
chr3	125420808	125420808	+	4.66807e-06	0.000600527	27.2398
chr3	125420832	125420832	+	1.22982e-07	2.52414e-05	34.3803
chr3	125436796	125436796	+	3.26517e-13	1.93021e-10	-48.3682
chr3	125461450	125461450	+	0.000126726	0.00886653	29.0566
chr3	125479670	125479670	+	7.74492e-13	4.29498e-10	28.5992
chr3	125511019	125511019	+	4.98497e-05	0.00428013	26.936
chr3	125530046	125530046	+	1.49225e-12	7.8949e-10	34.181
chr3	125534379	125534379	+	1.64003e-05	0.00173609	39.697
chr3	125553119	125553119	+	1.02141e-14	7.4144e-12	-61.5895
chr3	125584373	125584373	+	1.93724e-06	0.000284682	-34.8374
chr3	125593399	125593399	+	2.74862e-11	1.16348e-08	-48.635
chr3	125685585	125685585	+	0	0	-68.2005
chr3	125698521	125698521	+	5.03946e-08	1.13173e-05	36.8946
chr3	125719043	125719043	+	5.11353e-07	8.87831e-05	33.047
chr3	125721463	125721463	+	3.706e-07	6.68371e-05	39.5
chr3	125722771	125722771	+	3.38507e-13	1.99571e-10	-40.5917
chr3	125751707	125751707	+	5.21679e-09	1.45649e-06	-26.5306
chr3	125818687	125818687	+	3.74207e-07	6.74136e-05	36.9355
chr3	125820563	125820563	+	0	0	-64.9267
chr3	126154157	126154157	+	0.000115309	0.0082848	-25.5502
chr3	126192997	126192997	+	9.32759e-09	2.44256e-06	32.7083
chr3	126233692	126233692	+	2.3928e-05	0.0023738	-32.7335
chr3	126236359	126236359	+	1.95914e-08	4.81363e-06	-46.0789
chr3	126242099	126242099	+	8.88178e-16	7.53293e-13	-52.827
chr3	126242102	126242102	+	6.55631e-12	3.09989e-09	-48.4416
chr3	126265802	126265802	+	3.68197e-05	0.00336818	37.5708
chr3	126363014	126363014	+	0.000118825	0.00845031	-26.0968
chr3	126363436	126363436	+	4.26524e-06	0.000556274	-41.3146
chr3	126404472	126404472	+	8.81435e-10	2.85812e-07	-46.6271
chr3	126421124	126421124	+	1.73195e-14	1.20921e-11	58.1597
chr3	126430030	126430030	+	2.72434e-10	9.888e-08	48.8732
chr3	126443409	126443409	+	0	0	61.8114
chr3	126460543	126460543	+	1.11022e-16	1.04385e-13	-33.913
chr3	126488070	126488070	+	5.14593e-05	0.00438189	-30.5556
chr3	126491148	126491148	+	7.88457e-06	0.000938718	-30.034
chr3	126508737	126508737	+	0	0	-55.3538
chr3	126517020	126517020	+	0	0	88.8571
chr3	126570470	126570470	+	1.1507e-07	2.38156e-05	-46.7275
chr3	126630768	126630768	+	4.69324e-09	1.33064e-06	-37.717
chr3	126686686	126686686	+	2.72237e-06	0.000380571	32.4215
chr3	126719947	126719947	+	5.42721e-12	2.60344e-09	-40.9165
chr3	126776194	126776194	+	7.21294e-10	2.38154e-07	-36.9084
chr3	126782655	126782655	+	4.3219e-06	0.000562295	28.7883
chr3	126797494	126797494	+	0	0	-47.9675
chr3	126801565	126801565	+	4.1454e-05	0.00369621	-27.223
chr3	126803848	126803848	+	2.05982e-09	6.26043e-07	29.4521
chr3	126818159	126818159	+	2.91697e-05	0.00279258	27.3832
chr3	126828379	126828379	+	9.66379e-10	3.10963e-07	37.4631
chr3	126836327	126836327	+	1.12133e-14	8.02175e-12	-35.5525
chr4	71166690	71166690	+	3.50647e-08	8.1605e-06	32.1964
chr4	71166709	71166709	+	4.69715e-07	8.24236e-05	29.8387
chr4	71166714	71166714	+	7.6943e-09	2.05854e-06	33.1889
chr4	71166743	71166743	+	1.83418e-07	3.59933e-05	28.2376
chr4	76912591	76912591	+	8.93227e-05	0.00679859	-28.2456
chr4	79406513	79406513	+	0	0	58.6124
chr4	95174730	95174730	+	2.94667e-07	5.45206e-05	26.9192
chr4	95545407	95545407	+	9.96883e-07	0.000159247	-28.4991
chr4	102464019	102464019	+	2.23204e-06	0.00032187	-39.3211
chr4	110212785	110212785	+	9.97701e-07	0.000159327	-38.1905
chr4	116155985	116155985	+	0.000133594	0.0092384	28.5714
chr4	116309303	116309303	+	2.45144e-05	0.00242013	30
chr4	116328531	116328531	+	3.15052e-07	5.78548e-05	34.1824
chr4	116328540	116328540	+	2.10195e-08	5.13384e-06	33.1447
chr4	116328562	116328562	+	0	0	57.7233
chr4	116328574	116328574	+	4.08077e-08	9.39517e-06	34.9515
chr4	116328607	116328607	+	3.54161e-14	2.38823e-11	50.0458
chr4	116328611	116328611	+	0.000106579	0.0077858	25.8696
chr4	116328613	116328613	+	1.60982e-14	1.13519e-11	56.5865
chr4	116329540	116329540	+	4.47637e-11	1.83217e-08	33.5283
chr4	116329558	116329558	+	1.41946e-10	5.37732e-08	39.2145
chr4	116329594	116329594	+	1.87184e-12	9.72592e-10	36.2754
chr4	116329597	116329597	+	3.91263e-09	1.13142e-06	32.9035
chr4	116329603	116329603	+	6.66134e-16	5.73844e-13	40.9625
chr4	116329609	116329609	+	1.50679e-12	7.96332e-10	54.0486
chr4	116329618	116329618	+	7.61551e-09	2.04189e-06	35.9113
chr4	116329655	116329655	+	2.22045e-15	1.79974e-12	47.1761
chr4	116329661	116329661	+	3.38253e-09	9.89135e-07	33.8407
chr4	116329690	116329690	+	0	0	51.9533
chr4	116329713	116329713	+	3.58044e-11	1.49269e-08	40.7836
chr4	116329736	116329736	+	3.18763e-06	0.000434056	33.5801
chr4	116337224	116337224	+	3.33067e-16	2.97837e-13	63.6364
chr4	116346437	116346437	+	2.37945e-07	4.50875e-05	30.561
chr4	116346452	116346452	+	2.33796e-05	0.00232906	26.3583
chr4	116346638	116346638	+	6.55032e-15	4.92884e-12	54.2754
chr4	116346640	116346640	+	1.81547e-07	3.56743e-05	37.9458
chr4	116346647	116346647	+	2.987e-09	8.83947e-07	43.293
chr4	116346658	116346658	+	5.77903e-08	1.27731e-05	39.0921
chr4	116346660	116346660	+	7.07474e-10	2.34532e-07	46.118
chr4	116346756	116346756	+	2.0512e-06	0.000299313	33.2027
chr4	116346777	116346777	+	5.39945e-08	1.20435e-05	40.3711
chr4	116387717	116387717	+	4.84348e-09	1.36617e-06	-41.2667
chr4	116387813	116387813	+	1.03871e-05	0.00118329	30.9942
chr4	116429786	116429786	+	3.91321e-11	1.61237e-08	54.6038
chr4	116468179	116468179	+	0	0	67.5304
chr4	116516509	116516509	+	1.57809e-06	0.0002388	-29.3743
chr4	116516515	116516515	+	6.07297e-09	1.67189e-06	-39.3911
chr4	117171770	117171770	+	5.4862e-08	1.2226e-05	-34.638
chr4	117179399	117179399	+	1.73982e-06	0.000259176	31.8277
chr4	117189343	117189343	+	5.86259e-05	0.00485464	-25.2331
chr4	117220454	117220454	+	4.02368e-06	0.000529637	26.0822
chr4	117224426	117224426	+	6.27993e-05	0.00513052	-34.375
chr4	117229428	117229428	+	4.2687e-05	0.00378422	26.4858
chr4	117239264	117239264	+	9.73836e-07	0.000155818	-28.141
chr4	117259419	117259419	+	4.0049e-06	0.000527838	-28.1359
chr4	117264166	117264166	+	2.73589e-10	9.92265e-08	39.2841
chr4	117265476	117265476	+	1.87916e-06	0.000277302	-29.4263
chr4	117284927	117284927	+	4.44089e-16	3.87294e-13	-42.6496
chr4	117289441	117289441	+	9.54792e-15	6.98219e-12	45.2055
chr4	117346682	117346682	+	1.19656e-10	4.57151e-08	-45.1673
chr4	117404544	117404544	+	3.6029e-09	1.04861e-06	-45.4197
chr4	117404629	117404629	+	6.65185e-09	1.81506e-06	34.7252
chr4	118005095	118005095	+	8.11195e-07	0.000133294	-40.8945
chr4	120381002	120381002	+	1.00017e-06	0.000159565	-31.2738
chr4	120462700	120462700	+	2.1318e-06	0.000309496	48.9655
chr4	120462770	120462770	+	9.43243e-06	0.0010909	25.8929
chr4	120480240	120480240	+	0	0	68.9856
chr4	120486672	120486672	+	2.86937e-12	1.43647e-09	-70.614
chr4	120523827	120523827	+	2.33147e-15	1.88354e-12	57.4678
chr4	120523835	120523835	+	5.55112e-15	4.24822e-12	60.4735
chr4	120525896	120525896	+	1.69641e-06	0.000253671	31.0971
chr4	120608229	120608229	+	3.22198e-12	1.5936e-09	-53.4157
chr4	120671320	120671320	+	4.60235e-09	1.30863e-06	-54
chr4	120708871	120708871	+	5.41922e-10	1.84356e-07	30
chr4	120709433	120709433	+	9.84443e-08	2.06517e-05	-46.9388
chr4	120799030	120799030	+	0	0	68.9375
chr4	120916169	120916169	+	9.95852e-05	0.00739454	-25.2549
chr4	120916281	120916281	+	5.87396e-07	0.000100293	-39.2593
chr4	121147006	121147006	+	1.6067e-06	0.000242312	25.2523
chr4	121176115	121176115	+	3.4591e-06	0.000465121	30.6808
chr4	121178283	121178283	+	3.4639e-14	2.34223e-11	-35.4839
chr4	121254474	121254474	+	2.95026e-08	6.99277e-06	40.2597
chr4	121344034	121344034	+	1.55536e-05	0.00165891	-29.3708
chr4	122228288	122228288	+	3.69137e-07	6.66463e-05	32.7094
chr4	122306804	122306804	+	3.25596e-11	1.36549e-08	37.0968
chr4	122307017	122307017	+	3.39767e-11	1.42251e-08	31.3992
chr4	122319249	122319249	+	0.000107054	0.00781433	31.5566
chr4	122353504	122353504	+	2.40428e-09	7.22768e-07	-40.5164
chr4	122371463	122371463	+	1.85163e-12	9.64123e-10	-40.2913
chr4	122380599	122380599	+	7.01772e-13	3.94537e-10	-38.6783
chr4	122404192	122404192	+	7.51879e-08	1.61504e-05	-36.0719
chr4	122466831	122466831	+	0	0	-83.831
chr4	122466839	122466839	+	7.32638e-10	2.41415e-07	45.1573
chr4	122470896	122470896	+	2.65452e-07	4.97269e-05	-28.759
chr4	122473223	122473223	+	1.7779e-09	5.45428e-07	-40.3067
chr4	122485233	122485233	+	7.83296e-08	1.67451e-05	25.3725
chr4	122488632	122488632	+	0.00012154	0.00859139	26.1215
chr4	122516889	122516889	+	1.81753e-06	0.000269416	-42.5647
chr4	122526286	122526286	+	5.8945e-09	1.6273e-06	-36.6667
chr4	122527551	122527551	+	3.41283e-13	2.00311e-10	55.5556
chr4	122550446	122550446	+	1.20152e-10	4.58513e-08	29.2199
chr4	122564809	122564809	+	3.06684e-08	7.23974e-06	-26.55
chr4	122592576	122592576	+	7.10021e-12	3.33152e-09	27.7027
chr4	122594299	122594299	+	2.06546e-12	1.06313e-09	-52.6793
chr4	122596158	122596158	+	2.53806e-07	4.77447e-05	-32.2295
chr4	122635664	122635664	+	2.69451e-13	1.60634e-10	35.6061
chr4	122651857	122651857	+	3.31941e-06	0.000449028	-33.899
chr4	122679039	122679039	+	1.56204e-05	0.00166497	-28.7395
chr4	122722612	122722612	+	2.43289e-07	4.59723e-05	25.8277
chr4	122791900	122791900	+	0	0	78.5065
chr4	122807689	122807689	+	3.66539e-09	1.06554e-06	50.274
chr4	122894262	122894262	+	0	0	-34.1197
chr4	123318309	123318309	+	4.92939e-14	3.26606e-11	-51.1198
chr4	123800661	123800661	+	1.48528e-10	5.61803e-08	29.3333
chr5	41530482	41530482	+	8.86576e-05	0.00675974	-34.6748
chr5	59807980	59807980	+	6.06016e-07	0.000102973	37.383
chr5	59848048	59848048	+	9.61478e-05	0.0071887	-25.4785
chr5	80968790	80968790	+	2.64401e-11	1.12802e-08	41.1315
chr5	81040731	81040731	+	1.76367e-05	0.0018456	25.9781
chr5	81041278	81041278	+	6.19574e-06	0.000766875	-28.5714
chr5	81041906	81041906	+	8.22361e-06	0.000973683	39.9038
chr5	112042432	112042432	+	6.32127e-06	0.000778898	-25.6555
chr5	112688460	112688460	+	2.40021e-07	4.54284e-05	52.381
chr5	112755969	112755969	+	0	0	80.4615
chr5	112845955	112845955	+	1.9508e-06	0.000286334	-27.2749
chr5	112897885	112897885	+	1.04445e-05	0.00118873	-35.4861
chr5	112906264	112906264	+	1.83423e-06	0.000271402	-41.0558
chr5	112977251	112977251	+	1.43491e-05	0.00155257	31.7708
chr5	113046690	113046690	+	5.51184e-05	0.00462707	-25.5039
chr5	113188320	113188320	+	0	0	-58.5987
chr5	113365601	113365601	+	2.65703e-11	1.13162e-08	-38.5389
chr5	113473693	113473693	+	8.41359e-06	0.00099281	-27.4109
chr5	113473695	113473695	+	2.66874e-07	4.99247e-05	-38.6243
chr5	113495385	113495385	+	5.18618e-08	1.16204e-05	39.3878
chr5	114436009	114436009	+	3.76588e-13	2.19467e-10	-27.4194
chr5	114436012	114436012	+	1.55431e-14	1.09918e-11	-31.5789
chr5	114551745	114551745	+	4.8066e-05	0.00416539	43.7209
chr5	114570201	114570201	+	1.32751e-05	0.00145455	-35.2381
chr5	114570306	114570306	+	1.44757e-09	4.51668e-07	-28.3459
chr5	114980904	114980904	+	0.000143647	0.00979503	30.0699
chr5	115984386	115984386	+	5.92618e-06	0.000739818	-35.0805
chr5	116119521	116119521	+	3.26214e-09	9.56766e-07	-47.3901
chr5	116250740	116250740	+	6.30307e-11	2.51112e-08	-51.1464
chr5	116290129	116290129	+	1.22668e-07	2.51874e-05	-41.1538
chr5	117623324	117623324	+	2.47937e-07	4.67119e-05	-33.4313
chr5	117696001	117696001	+	3.81039e-05	0.00345555	-43.317
chr5	118943961	118943961	+	8.75554e-05	0.00669224	33.3333
chr5	119519416	119519416	+	1.97251e-07	3.83062e-05	29.7198
chr5	120042438	120042438	+	5.07124e-11	2.05974e-08	-39.2585
chr5	120918601	120918601	+	8.97539e-05	0.00682436	-31.3447
chr5	121020724	121020724	+	2.82718e-08	6.72547e-06	-30.3279
chr5	121111576	121111576	+	2.23349e-06	0.000321986	-25.5988
chr5	121172714	121172714	+	1.60016e-08	4.00945e-06	33.9796
chr5	121174009	121174009	+	2.21605e-06	0.000319751	-30.2636
chr5	121615177	121615177	+	3.74075e-09	1.08489e-06	25.0946
chr5	121615204	121615204	+	9.89211e-07	0.000158124	37.7011
chr5	121615214	121615214	+	5.05491e-05	0.00432513	33.871
chr5	121641749	121641749	+	2.45232e-06	0.000349047	25.6865
chr5	122077654	122077654	+	8.2605e-12	3.84307e-09	-55.4198
chr5	122585239	122585239	+	5.44261e-07	9.37058e-05	-37.158
chr5	122593832	122593832	+	9.69934e-07	0.000155244	-33.8272
chr5	122695590	122695590	+	1.44052e-06	0.000220278	27.7168
chr5	122724079	122724079	+	1.13132e-13	7.07773e-11	-43.365
chr5	122743414	122743414	+	3.04183e-06	0.000417042	32.2028
chr5	122932404	122932404	+	4.44089e-16	3.87294e-13	-72.3304
chr5	122938563	122938563	+	7.27974e-10	2.40038e-07	-50.5211
chr5	122965687	122965687	+	2.90449e-06	0.000402158	41.7843
chr5	122968046	122968046	+	2.41782e-06	0.000344834	-42.4615
chr5	122983792	122983792	+	2.83768e-08	6.74718e-06	35.4943
chr5	122985299	122985299	+	2.7428e-07	5.11865e-05	-45.7594
chr5	122989004	122989004	+	2.74784e-10	9.95866e-08	-41.5043
chr5	122993639	122993639	+	7.53064e-13	4.19078e-10	-41.3716
chr5	122994811	122994811	+	0	0	-50.362
chr5	123013132	123013132	+	6.5712e-06	0.00080547	-26.8004
chr5	123016964	123016964	+	8.86402e-13	4.85077e-10	49.1039
chr5	123023912	123023912	+	0	0	-63.0303
chr5	123025623	123025623	+	8.10463e-14	5.20228e-11	-33.597
chr5	123043708	123043708	+	4.28816e-09	1.22565e-06	33.8636
chr5	123049103	123049103	+	7.39587e-05	0.00585235	27.8205
chr5	123052569	123052569	+	2.24276e-07	4.28427e-05	37.1818
chr5	123059831	123059831	+	4.24812e-07	7.56195e-05	-27.8214
chr5	123069705	123069705	+	1.68008e-05	0.00177241	33.3179
chr5	123104455	123104455	+	0	0	-82.1055
chr5	123119305	123119305	+	3.30873e-07	6.0356e-05	-25.7231
chr5	123183042	123183042	+	6.54364e-11	2.59857e-08	-27.5006
chr5	123194458	123194458	+	8.75171e-07	0.000142262	-34.6154
chr5	123199715	123199715	+	1.38138e-11	6.18195e-09	-43.9881
chr5	123225552	123225552	+	1.21146e-06	0.000188999	28.5391
chr5	123228224	123228224	+	2.87981e-12	1.43878e-09	-41.7098
chr5	123231340	123231340	+	4.38935e-05	0.0038697	-26.4242
chr5	123232032	123232032	+	3.75944e-07	6.76773e-05	34.7613
chr5	123232129	123232129	+	2.24458e-07	4.28608e-05	-38.9987
chr5	123233000	123233000	+	2.11854e-05	0.00214819	37.1479
chr5	123286253	123286253	+	1.5174e-07	3.046e-05	27.5776
chr5	123313959	123313959	+	4.66339e-09	1.32446e-06	39.1954
chr5	123328447	123328447	+	6.00078e-08	1.32353e-05	-47.1429
chr5	123329672	123329672	+	2.11792e-09	6.42552e-07	41.1291
chr5	123329680	123329680	+	0	0	65.5914
chr5	123329792	123329792	+	1.12351e-11	5.135e-09	48.0199
chr5	123329812	123329812	+	0	0	57.4468
chr5	123329817	123329817	+	7.21613e-08	1.55477e-05	38.9597
chr5	123329832	123329832	+	1.55439e-08	3.91262e-06	41.3139
chr5	123330257	123330257	+	0	0	55.6153
chr5	123330279	123330279	+	1.77443e-08	4.3948e-06	43.2486
chr5	123331011	123331011	+	7.33842e-08	1.57974e-05	30.8707
chr5	123331814	123331814	+	1.44281e-05	0.00155935	-28.1746
chr5	123346706	123346706	+	8.72104e-10	2.83026e-07	-42.1302
chr5	123347261	123347261	+	9.462e-05	0.00710046	29.4255
chr5	123364209	123364209	+	3.98357e-06	0.000525619	-46.0907
chr5	123367933	123367933	+	1.28343e-09	4.03257e-07	-48.5714
chr5	123388517	123388517	+	6.93493e-09	1.88051e-06	41.5549
chr5	123433396	123433396	+	2.84503e-05	0.00273442	27.0769
chr5	123457294	123457294	+	1.93127e-10	7.13548e-08	-40.7407
chr5	123477798	123477798	+	9.44601e-07	0.000151829	-27.0267
chr5	123535904	123535904	+	1.03798e-05	0.00118274	38.7607
chr5	124055931	124055931	+	7.63485e-05	0.00599915	-33.0317
chr5	124695703	124695703	+	2.61528e-10	9.52018e-08	-42.9091
chr5	124916438	124916438	+	1.55431e-12	8.19689e-10	35.1216
chr5	124919611	124919611	+	1.07837e-05	0.00122032	38.6296
chr5	124946328	124946328	+	1.80543e-05	0.00188332	30.028
chr5	124946747	124946747	+	7.07444e-11	2.79587e-08	25.1063
chr5	124956889	124956889	+	6.45786e-09	1.76897e-06	39.591
chr5	124956913	124956913	+	1.61675e-07	3.22184e-05	30.4027
chr5	124956919	124956919	+	4.57896e-07	8.06651e-05	29.403
chr5	124956924	124956924	+	2.28786e-07	4.35693e-05	30.0566
chr5	124956930	124956930	+	9.34414e-07	0.000150535	28.2503
chr5	124976543	124976543	+	0	0	73.2003
chr5	124977678	124977678	+	3.55823e-08	8.26536e-06	-32.1212
chr5	124986910	124986910	+	4.44089e-16	3.87294e-13	32.861
chr5	125020366	125020366	+	0.000131685	0.00913583	30.5029
chr5	125030422	125030422	+	1.69005e-06	0.000252951	-26.6667
chr5	125091790	125091790	+	4.06035e-08	9.35688e-06	44.5652
chr5	125149950	125149950	+	7.22336e-09	1.95052e-06	30.8666
chr6	16200754	16200754	+	5.76379e-05	0.00478646	26.7608
chr6	16208011	16208011	+	2.48963e-05	0.00245391	30.9153
chr6	106990613	106990613	+	5.65535e-09	1.56565e-06	39.306
chr6	117962322	117962322	+	6.30534e-08	1.38243e-05	26.8122
chr6	117977345	117977345	+	3.08361e-07	5.67952e-05	29.4089
chr6	118036029	118036029	+	2.15442e-05	0.00217657	27.2168
chr6	118056644	118056644	+	1.48379e-09	4.61221e-07	31.7445
chr6	118112174	118112174	+	0	0	-50.6747
chr6	118114286	118114286	+	1.17047e-11	5.3152e-09	34.4293
chr6	118121606	118121606	+	9.68465e-06	0.00111667	-29.9629
chr6	118121623	118121623	+	2.37833e-07	4.50836e-05	-35.0217
chr6	118121694	118121694	+	1.71236e-07	3.39047e-05	-32.7439
chr6	118121701	118121701	+	2.9103e-06	0.000402697	-28.6642
chr6	118141804	118141804	+	1.6859e-05	0.00177703	26.9139
chr6	118149480	118149480	+	6.24156e-09	1.71543e-06	34.3745
chr6	118161033	118161033	+	1.55415e-06	0.00023561	26.1244
chr6	118224115	118224115	+	3.60151e-07	6.52387e-05	33.0075
chr6	118224542	118224542	+	0.000105724	0.00773479	32.2024
chr6	118224564	118224564	+	1.75133e-05	0.00183502	30.7664
chr6	118224590	118224590	+	5.86833e-07	0.000100231	39.1786
chr6	118266200	118266200	+	0.000134629	0.00929544	25.1778
chr6	118266899	118266899	+	0	0	-31.94
chr6	118286641	118286641	+	3.33067e-16	2.97837e-13	-43.0734
chr6	118367313	118367313	+	0	0	-58.9206
chr6	118367504	118367504	+	0	0	-69.1592
chr6	118379022	118379022	+	1.9007e-13	1.15401e-10	-53.1618
chr6	118389502	118389502	+	4.75954e-07	8.33406e-05	26.804
chr6	118389506	118389506	+	6.52729e-07	0.000110265	26.3124
chr6	118389521	118389521	+	2.66703e-06	0.000374	25.5455
chr6	118389621	118389621	+	3.88346e-06	0.000513645	25.1712
chr6	118389651	118389651	+	8.42101e-05	0.00649082	27.6991
chr6	118392963	118392963	+	2.93432e-13	1.74298e-10	-55.5493
chr6	118395813	118395813	+	2.51165e-06	0.000355644	30.2198
chr6	118395969	118395969	+	0	0	55.315
chr6	118442078	118442078	+	1.27131e-05	0.00140169	29.5764
chr6	118568169	118568169	+	0	0	33.6184
chr6	118570381	118570381	+	6.67383e-05	0.00538899	-33.3061
chr6	118574789	118574789	+	0	0	-44.1595
chr6	118574995	118574995	+	4.20775e-14	2.81436e-11	-52.2959
chr6	118577628	118577628	+	3.06729e-06	0.000419638	-39.1172
chr6	118581977	118581977	+	9.09555e-08	1.92195e-05	30.6018
chr6	118587418	118587418	+	1.54954e-12	8.18045e-10	-26.2394
chr6	118612670	118612670	+	4.71457e-08	1.06548e-05	-35.7364
chr6	118670478	118670478	+	1.39997e-06	0.000214943	-35.1487
chr6	118718812	118718812	+	8.91379e-06	0.00104141	25.8921
chr6	118736496	118736496	+	1.07585e-10	4.14563e-08	56.7016
chr6	118739661	118739661	+	2.15447e-05	0.00217657	39.9048
chr6	118740641	118740641	+	2.55351e-15	2.04618e-12	-48.2378
chr6	118751239	118751239	+	0	0	56.9515
chr6	118765081	118765081	+	2.68941e-05	0.00261324	-28.6954
chr6	118933631	118933631	+	0	0	-64.0873
chr6	118942248	118942248	+	1.18804e-06	0.000185815	-39.2857
chr6	118952632	118952632	+	4.09768e-06	0.000537515	29.4737
chr6	118968671	118968671	+	5.68242e-05	0.0047368	-32.5516
chr6	119271278	119271278	+	2.61364e-11	1.11603e-08	-29.2313
chr6	119338883	119338883	+	1.23148e-10	4.69041e-08	-32.2917
chr6	119341494	119341494	+	3.09873e-06	0.000423353	29.0063
chr6	119341499	119341499	+	2.04506e-09	6.21977e-07	38.0242
chr6	119341501	119341501	+	2.27728e-08	5.50757e-06	33.5488
chr6	119341616	119341616	+	4.02486e-09	1.16115e-06	42.8571
chr6	119341622	119341622	+	2.16931e-05	0.00218888	30.3264
chr6	119341646	119341646	+	1.92712e-06	0.000283279	28.8028
chr6	119341770	119341770	+	9.14904e-09	2.40217e-06	25.002
chr6	119345166	119345166	+	8.17693e-11	3.21101e-08	-32.4634
chr6	119439988	119439988	+	2.02364e-05	0.00206853	-34.3063
chr6	119440051	119440051	+	0.000146415	0.00993026	30.0428
chr6	119454940	119454940	+	7.86161e-05	0.00614029	26.271
chr6	119479711	119479711	+	4.24327e-10	1.47893e-07	-38.0959
chr6	119630300	119630300	+	1.20143e-05	0.00133719	26.3228
chr6	119657236	119657236	+	0	0	-85.7143
chr6	119684569	119684569	+	0	0	57.1368
chr6	120137992	120137992	+	0.0001125	0.00813051	-25.6215
chr6	120150558	120150558	+	6.67515e-07	0.000112455	32.307
chr6	120150588	120150588	+	1.17487e-06	0.000184047	30.0823
chr6	120150600	120150600	+	4.24725e-07	7.56195e-05	31.4378
chr6	120150604	120150604	+	6.49846e-06	0.000797545	30.417
chr6	120150654	120150654	+	2.79168e-05	0.00269406	25.0326
chr6	120167862	120167862	+	4.06029e-09	1.16864e-06	-37.1687
chr6	120182710	120182710	+	2.51914e-05	0.00247557	25.873
chr6	120218394	120218394	+	0.000141888	0.00970403	25.1189
chr6	120231694	120231694	+	1.3037e-06	0.000201985	26.6434
chr6	120231718	120231718	+	4.87586e-08	1.09799e-05	27.9904
chr6	120231842	120231842	+	2.70257e-07	5.04738e-05	26.2766
chr6	120236631	120236631	+	1.12405e-08	2.89889e-06	-39.034
[truncated: 676 more rows]

## Sheet: CpG within promoters
chr	start	end	strand	pvalue	qvalue	meth.diff
chr1	9999861	10001861	+	0	0	32.4995
chr10	46419630	46421630	-	4.6392e-06	2.3153e-05	-30.989
chr11	99135499	99137499	+	0	0	40.5002
chr13	58256988	58258988	-	0	0	-37.6114
chr14	73572	75572	+	5.15143e-13	7.47568e-12	26.5727
chr14	79721255	79723255	-	0	0	-27.9198
chr15	12021358	12023358	+	0	0	32.6598
chr15	14224107	14226107	+	0	0	31.3003
chr15	26806126	26808126	-	6.08005e-06	2.94851e-05	-32.9042
chr15	33701521	33703521	+	0	0	40.2448
chr18	1188649	1190649	-	0	0	30.718
chr18	45474171	45476171	+	0	0	26.4909
chr18	55248406	55250406	-	0	0	-32.2941
chr19	22728027	22730027	+	0	0	-34.8781
chr19	22728110	22730110	-	0	0	-34.8781
chr19	25102353	25104353	+	0	0	-30.6889
chr19	27621212	27623212	+	0	0	33.362
chr19	48902512	48904512	-	4.11264e-09	3.5541e-08	-28.2105
chr19	58388296	58390296	+	1.58873e-13	2.47355e-12	28.86
chr19	60101646	60103646	-	8.0381e-07	4.64837e-06	-28.2374
chr2	100157435	100159435	-	0	0	31.7566
chr2	137748927	137750927	-	0	0	46.2216
chr24	30937504	30939504	+	0	0	-25.0004
chr25	2012485	2014485	+	4.39809e-11	5.15654e-10	36.5823
chr25	29006579	29008579	-	4.34737e-10	4.50631e-09	-25.3531
chr25	29077340	29079340	+	0	0	-27.2392
chr25	37761954	37763954	-	0	0	44.6579
chr26	31950594	31952594	+	0	0	26.6775
chr29	47103329	47105329	-	0	0	-37.6611
chr3	15726366	15728366	-	6.0387e-09	5.09268e-08	35.0616
chr3	15813938	15815938	+	0	0	31.2823
chr3	90057007	90059007	-	0	0	29.1147
chr3	112492690	112494690	+	2.10635e-11	2.5797e-10	-45.9318
chr4	71099203	71101203	+	0	0	-39.3425
chr4	94969589	94971589	-	0	0	36.6893
chr5	29580891	29582891	+	8.88308e-08	6.16626e-07	25.8913
chr5	33951779	33953779	+	9.99201e-16	1.88361e-14	32.0353
chr5	59873438	59875438	+	0	0	25.3872
chr5	60040723	60042723	-	0	0	39.65
chr7	4581836	4583836	+	0	0	37.5723
chr7	62304619	62306619	+	0	0	-37.2857

## Sheet: DMRs
chr	start	end	strand	pvalue	qvalue	meth.diff
chrUn_JH121490	47001	48000	*	1.58855e-09	2.94837e-08	-28.3933
chrUn_JH121490	198001	199000	*	7.3915e-11	1.69689e-09	27.1256
chrUn_JH121288	21001	22000	*	1.3699e-12	3.88543e-11	-31.0414
chr7	3087001	3088000	*	0	0	-27.2095
chr7	5109001	5110000	*	0.000374744	0.00200485	-32.1302
chr7	10829001	10830000	*	0	0	31.3219
chr7	13068001	13069000	*	0	0	-44.1045
chr7	13282001	13283000	*	0	0	-55.665
chr7	13302001	13303000	*	3.9968e-15	1.50007e-13	-33.9559
chr7	13518001	13519000	*	0	0	32.1829
chr7	13696001	13697000	*	0	0	-29.3675
chr7	14030001	14031000	*	2.00862e-06	2.06317e-05	27.6961
chr7	15323001	15324000	*	0.000101208	0.000653543	27.2095
chr7	18490001	18491000	*	5.25069e-12	1.39815e-10	-29.251
chr7	18587001	18588000	*	4.83481e-10	9.77734e-09	-25.8703
chr7	18593001	18594000	*	2.56128e-07	3.20891e-06	27.0469
chr7	19382001	19383000	*	0	0	-31.6303
chr7	19802001	19803000	*	5.23103e-06	4.85518e-05	-29.7819
chr7	19927001	19928000	*	3.42766e-06	3.33367e-05	32.3118
chr7	19946001	19947000	*	0	0	27.3815
chr7	37274001	37275000	*	0.00198476	0.00806604	28.083
chr7	42225001	42226000	*	1.08867e-10	2.43957e-09	25.9458
chr7	43692001	43693000	*	4.46508e-07	5.3259e-06	28.6741
chr7	44920001	44921000	*	0	0	-39.7667
chr7	51863001	51864000	*	5.37287e-06	4.97621e-05	39.5946
chr7	62001001	62002000	*	4.50487e-11	1.06385e-09	26.1832
chr7	62073001	62074000	*	0	0	35.5307
chr7	62234001	62235000	*	0	0	-27.9297
chr7	62305001	62306000	*	0	0	-37.2857
chrUn_JH121410	22001	23000	*	3.66468e-06	3.53712e-05	-27.6963
chr25	481001	482000	*	1.16673e-07	1.55543e-06	-27.5109
chr25	1562001	1563000	*	0	0	-31.2923
chr25	2748001	2749000	*	5.67213e-13	1.67991e-11	54.6115
chr25	2955001	2956000	*	7.77156e-16	3.14534e-14	25.5456
chr25	2990001	2991000	*	0	0	25.3304
chr25	3965001	3966000	*	7.93136e-05	0.000528626	-32.0197
chr25	4590001	4591000	*	4.47731e-07	5.33944e-06	-35.5859
chr25	12368001	12369000	*	3.34129e-07	4.08621e-06	29.4615
chr25	15685001	15686000	*	0	0	-51.8499
chr25	27478001	27479000	*	3.87125e-11	9.2424e-10	36.8551
chr25	28995001	28996000	*	0	0	-59.171
chr25	29355001	29356000	*	6.0224e-10	1.19881e-08	-26.0838
chr25	31593001	31594000	*	4.2805e-08	6.20903e-07	-30.2559
chr25	34998001	34999000	*	0.000242051	0.00138063	32.2368
chr25	35056001	35057000	*	8.43219e-07	9.46162e-06	-31.5647
chr25	36705001	36706000	*	0	0	-57.4306
chr25	38276001	38277000	*	9.46621e-06	8.23316e-05	-25.8333
chr25	38695001	38696000	*	2.35198e-07	2.96645e-06	33.3333
chr25	38776001	38777000	*	0	0	-36.4876
chr25	40070001	40071000	*	5.69644e-12	1.51288e-10	33.4513
chr25	40940001	40941000	*	2.29178e-10	4.86208e-09	26.3516
chr25	41292001	41293000	*	1.91347e-12	5.32796e-11	-28.7551
chr25	42304001	42305000	*	0	0	-25.7311
chr25	42682001	42683000	*	7.86149e-12	2.03989e-10	31.9865
chr25	42821001	42822000	*	1.31339e-08	2.09125e-07	30.0618
chrUn_JH122265	12001	13000	*	2.60012e-05	0.000199122	35.8965
chrUn_JH122265	35001	36000	*	0	0	33.4587
chrUn_JH122265	39001	40000	*	5.20957e-09	8.90441e-08	37.019
chrUn_JH126068	36001	37000	*	0	0	44.3149
chr15	14225001	14226000	*	0	0	36.6567
chr15	26497001	26498000	*	4.40092e-13	1.32009e-11	-26.686
chr15	26807001	26808000	*	6.08005e-06	5.55772e-05	-32.9042
chr15	27085001	27086000	*	5.0313e-06	4.68979e-05	-36.9963
chr15	28002001	28003000	*	5.55112e-16	2.27691e-14	62.4232
chr15	28334001	28335000	*	0	0	-33.8937
chr15	29537001	29538000	*	1.11022e-16	4.8061e-15	-30.014
chr15	44260001	44261000	*	0	0	29.8079
chr15	45562001	45563000	*	0.000279277	0.0015614	26.1647
chr15	51753001	51754000	*	0	0	30.4665
chr15	55551001	55552000	*	8.74312e-12	2.25617e-10	40.3926
chr15	74504001	74505000	*	0.000156512	0.000951873	35
chr15	75266001	75267000	*	0.00226748	0.0089937	28.5106
chr15	75838001	75839000	*	2.98228e-10	6.21877e-09	-31.2401
chr15	76964001	76965000	*	0	0	60.7877
chr15	77714001	77715000	*	0	0	-28.537
chr15	80888001	80889000	*	0	0	30.1351
chr15	81181001	81182000	*	1.1643e-09	2.21146e-08	-31.6595
chr15	83024001	83025000	*	0	0	-45.4967
chr15	83682001	83683000	*	4.94731e-08	7.07523e-07	27.1936
chrUn_JH121386	157001	158000	*	0.000410656	0.00216411	-28.6655
chrUn_JH121386	225001	226000	*	3.93751e-06	3.77236e-05	-36.9046
chrUn_JH121406	122001	123000	*	4.459e-06	4.21434e-05	-41.4083
chrUn_JH121406	128001	129000	*	7.47847e-08	1.03637e-06	-29.2218
chrUn_JH122595	28001	29000	*	1.11022e-16	4.8061e-15	25.6478
chrUn_JH121379	119001	120000	*	0	0	-29.7253
chrUn_JH121324	441001	442000	*	0	0	51.4789
chrUn_JH125556	49001	50000	*	0.00022582	0.00130132	-26.1301
chrUn_JH125556	55001	56000	*	3.06866e-13	9.40842e-12	29.3543
chrUn_JH122312	238001	239000	*	0	0	26.3115
chrUn_JH123070	23001	24000	*	4.90483e-05	0.00034811	-25.4211
chr22	12614001	12615000	*	2.42029e-14	8.42491e-13	-26.6803
chr22	29594001	29595000	*	0	0	50.6149
chr22	30534001	30535000	*	0	0	-27.423
chr22	43462001	43463000	*	6.56673e-07	7.54623e-06	-33.1993
chr22	49440001	49441000	*	0	0	48.4833
chr22	49797001	49798000	*	1.04028e-13	3.38349e-12	32.4801
chr22	50856001	50857000	*	7.1551e-05	0.000483551	-25.05
chr22	51662001	51663000	*	0	0	34.0935
chr22	54088001	54089000	*	3.82455e-08	5.59558e-07	-37.5
chr22	55281001	55282000	*	0.000690037	0.0033728	-29.71
chr22	55458001	55459000	*	5.23688e-05	0.000368119	-32.9167
chr22	55578001	55579000	*	0	0	-62.0955
chr22	56214001	56215000	*	4.47449e-11	1.05831e-09	27.027
chr22	57359001	57360000	*	3.33067e-16	1.39525e-14	28.3105
chr22	57980001	57981000	*	1.87479e-10	4.03074e-09	35.7517
chr22	58221001	58222000	*	7.62276e-08	1.05447e-06	35.2217
chr22	58742001	58743000	*	9.1569e-12	2.35895e-10	-29.477
chr22	58865001	58866000	*	6.12512e-05	0.000421253	-33.7041
chr22	59187001	59188000	*	7.16688e-05	0.000484186	-26.3023
chr22	59388001	59389000	*	0	0	-42.2843
chr22	60080001	60081000	*	0	0	26.1077
chr22	60631001	60632000	*	6.95598e-06	6.26352e-05	-33.1313
chr22	61230001	61231000	*	1.38459e-05	0.000114852	-27.2529
chr22	61368001	61369000	*	0	0	30.1281
chr22	61377001	61378000	*	0	0	36.2643
chr13	14703001	14704000	*	0	0	-41.9116
chr13	24867001	24868000	*	0.000220016	0.00127305	25.284
chr13	29418001	29419000	*	0	0	-50.5375
chr13	38043001	38044000	*	0	0	39.9875
chr13	46341001	46342000	*	1.97944e-11	4.91045e-10	-27.2679
chr13	51842001	51843000	*	9.99201e-16	3.9884e-14	-26.7398
chr13	51863001	51864000	*	1.00153e-12	2.88765e-11	-43.3333
chr13	52421001	52422000	*	0	0	-28.4069
chr13	54912001	54913000	*	0	0	-43.2848
chr13	54935001	54936000	*	0	0	-28.1365
chr13	54975001	54976000	*	0	0	-28.6023
chr13	57436001	57437000	*	0.00242659	0.0095146	25.9259
chr13	59173001	59174000	*	7.84543e-07	8.8472e-06	-28.683
chr13	60467001	60468000	*	2.54654e-11	6.22356e-10	32.6918
chr13	61257001	61258000	*	2.28028e-05	0.000177573	-34.632
chr13	61814001	61815000	*	0	0	26.3432
chr13	62179001	62180000	*	0	0	32.2301
chr13	62328001	62329000	*	1.24388e-05	0.000104488	-28.2051
chr13	62650001	62651000	*	4.39648e-13	1.31941e-11	-30.6743
chr13	65774001	65775000	*	0	0	39.5208
chr13	66057001	66058000	*	7.57157e-07	8.57805e-06	42.8241
chr13	70450001	70451000	*	4.00028e-05	0.000291028	25.5435
chr13	70515001	70516000	*	0	0	48.8956
chr13	74345001	74346000	*	0	0	42.7841
chr13	75373001	75374000	*	0	0	-41.9778
chr13	75642001	75643000	*	0.000584903	0.00293012	-27.9609
chr13	75651001	75652000	*	2.61719e-09	4.71958e-08	26.812
chr13	75799001	75800000	*	0	0	-33.6315
chr13	76688001	76689000	*	0	0	46.2588
chr13	77294001	77295000	*	8.04654e-09	1.32411e-07	26.2622
chr13	79131001	79132000	*	4.21973e-08	6.12816e-07	30.1597
chr13	79237001	79238000	*	8.34392e-10	1.62225e-08	-43.8406
chr13	79298001	79299000	*	9.78303e-10	1.87395e-08	28.8098
chr13	79514001	79515000	*	0	0	-38.2472
chr13	79743001	79744000	*	0	0	-26.3935
chr13	79756001	79757000	*	1.27024e-11	3.21925e-10	-52.8122
chr13	80221001	80222000	*	0.000378557	0.00202116	-25.5241
chr13	80306001	80307000	*	4.01612e-12	1.0817e-10	30.7692
chr13	81504001	81505000	*	0	0	55.4418
chrX	23603001	23604000	*	3.79685e-06	3.65022e-05	31.5441
chrX	23933001	23934000	*	4.5224e-05	0.000324384	29.6009
chrX	55299001	55300000	*	0	0	29.431
chrX	87997001	87998000	*	5.84977e-13	1.73e-11	48.785
chr2	4948001	4949000	*	0.000172221	0.00103237	-29.8326
chr2	5640001	5641000	*	6.04095e-07	6.99744e-06	34.4203
chr2	24103001	24104000	*	3.39969e-08	5.03931e-07	26.8069
chr2	64767001	64768000	*	0	0	-26.7668
chr2	111830001	111831000	*	0	0	-54.0241
chr2	112323001	112324000	*	5.55112e-16	2.27691e-14	-31.2083
chr2	112889001	112890000	*	1.71704e-08	2.66572e-07	-33.7912
chr2	112898001	112899000	*	7.87495e-11	1.80244e-09	38.7574
chr2	112930001	112931000	*	1.11022e-16	4.8061e-15	-26.8033
chr2	113125001	113126000	*	6.4219e-06	5.83607e-05	25.7812
chr2	113128001	113129000	*	1.12852e-09	2.15088e-08	39.9621
chr2	113265001	113266000	*	7.36923e-05	0.000495823	-32.5806
chr2	113477001	113478000	*	1.11022e-16	4.8061e-15	-37.2523
chr2	124218001	124219000	*	1.92182e-07	2.47178e-06	-36.4253
chr2	125958001	125959000	*	0	0	-27.3549
chr2	133013001	133014000	*	1.27343e-13	4.09158e-12	-33.175
chr2	133590001	133591000	*	0	0	-40.9349
chr2	134501001	134502000	*	5.90452e-11	1.37625e-09	25.3066
chr2	135977001	135978000	*	8.84156e-05	0.000581596	-29.2581
chr2	136415001	136416000	*	0.000313242	0.00172362	-26.6334
chr2	136806001	136807000	*	0	0	38.4824
chr2	136853001	136854000	*	1.71397e-08	2.66164e-07	-27.1373
chr2	137064001	137065000	*	0	0	36.46
chr2	137625001	137626000	*	9.99201e-16	3.9884e-14	-27.1912
chr2	137729001	137730000	*	2.37731e-08	3.60898e-07	-26.1567
chr2	138228001	138229000	*	4.87806e-05	0.000346533	28.9566
chr2	139080001	139081000	*	0	0	-77.2
chr2	139081001	139082000	*	2.16493e-14	7.55763e-13	-25.3345
chr2	139179001	139180000	*	0	0	28.6143
chr2	139206001	139207000	*	0	0	30.988
chr2	140643001	140644000	*	4.4648e-05	0.000320699	27.0332
chr2	140783001	140784000	*	0	0	-44.0845
chr2	140922001	140923000	*	0	0	26.85
chr2	140923001	140924000	*	0	0	38.7323
chr2	141040001	141041000	*	5.72707e-11	1.33591e-09	33.703
chr2	141349001	141350000	*	1.90511e-11	4.73957e-10	-30.311
chr2	141766001	141767000	*	2.4202e-11	5.93621e-10	-27.8279
chr2	141837001	141838000	*	0.00197958	0.00805141	-25.8285
chrUn_JH126147	13001	14000	*	1.77636e-15	6.91832e-14	-29.3903
chr21	2074001	2075000	*	1.87206e-09	3.44729e-08	-33.0072
chr21	6787001	6788000	*	3.63577e-08	5.34634e-07	25.4405
chr21	6952001	6953000	*	0.000795951	0.00380493	-25.8592
chr21	7055001	7056000	*	4.09003e-06	3.90263e-05	-30.7704
chr21	7065001	7066000	*	3.48256e-08	5.14295e-07	25.658
chr21	13368001	13369000	*	0	0	-29.9228
chr21	14436001	14437000	*	0.00054762	0.00277215	26.2303
chr21	28018001	28019000	*	4.24275e-06	4.02995e-05	-41.3393
chr21	31634001	31635000	*	0.0016421	0.00690598	25.7264
chr21	58112001	58113000	*	5.89885e-09	9.97901e-08	29.2659
chr21	58794001	58795000	*	0.000776628	0.00372737	-33.2559
chr21	60614001	60615000	*	9.97796e-06	8.62298e-05	-25.647
chr21	64439001	64440000	*	3.02097e-10	6.29514e-09	31.8357
chr21	65308001	65309000	*	3.41125e-06	3.3193e-05	27.1307
chr21	67937001	67938000	*	6.81969e-09	1.13758e-07	-25.0282
chr21	67970001	67971000	*	2.62943e-10	5.53411e-09	-46.3964
chr21	68049001	68050000	*	0	0	-26.3688
chr21	68544001	68545000	*	7.76484e-09	1.2826e-07	26.5154
chr21	68672001	68673000	*	6.99441e-15	2.57751e-13	-36.6229
chr21	68998001	68999000	*	2.37151e-10	5.01899e-09	-31.6264
chr10	13405001	13406000	*	3.97557e-08	5.79706e-07	-27.1507
chr10	21745001	21746000	*	2.54777e-06	2.55875e-05	-31.7268
chr10	66623001	66624000	*	1.35864e-07	1.79052e-06	-35.1092
chr10	67871001	67872000	*	0	0	29.0282
chr10	73796001	73797000	*	9.44434e-05	0.000616061	28.5386
chr10	86825001	86826000	*	4.57621e-08	6.59091e-07	27.5649
chr10	86844001	86845000	*	0	0	33.8935
chr10	87733001	87734000	*	1.12799e-13	3.65705e-12	-36.372
chr10	87736001	87737000	*	5.47436e-10	1.09941e-08	30.0871
chr10	90513001	90514000	*	3.64699e-06	3.5217e-05	41.3194
chr10	103352001	103353000	*	4.50694e-05	0.000323563	25.3641
chr10	104788001	104789000	*	0	0	-27.8932
chr19	7924001	7925000	*	0	0	27.3817
chr19	12296001	12297000	*	5.46814e-09	9.32023e-08	-35.218
chr19	12518001	12519000	*	3.81049e-06	3.6616e-05	-25.249
chr19	14356001	14357000	*	2.96336e-06	2.92606e-05	27.5543
chr19	14453001	14454000	*	0.000296758	0.00164495	26.4907
chr19	15043001	15044000	*	3.66164e-09	6.44105e-08	-41.1806
chr19	15162001	15163000	*	6.08457e-08	8.55905e-07	46.3529
chr19	17563001	17564000	*	8.88178e-16	3.56391e-14	27.5599
chr19	18231001	18232000	*	6.87127e-09	1.14524e-07	29.9312
chr19	22729001	22730000	*	0	0	-34.8781
chr19	25103001	25104000	*	4.05787e-13	1.22382e-11	-32.2314
chr19	25150001	25151000	*	9.81437e-14	3.20236e-12	-26.3528
chr19	25306001	25307000	*	3.36836e-08	4.99651e-07	-30.4048
chr19	25324001	25325000	*	5.25888e-10	1.05858e-08	-38.6555
chr19	26466001	26467000	*	1.13116e-11	2.88961e-10	38.4851
chr19	26628001	26629000	*	4.37798e-07	5.23842e-06	25.2153
chr19	26698001	26699000	*	0	0	-51.8229
chr19	27121001	27122000	*	2.53611e-07	3.18e-06	-29.596
chr19	27248001	27249000	*	0	0	-53.6196
chr19	27322001	27323000	*	1.2005e-09	2.27738e-08	25.8839
chr19	27617001	27618000	*	1.11022e-16	4.8061e-15	26.3952
chr19	27829001	27830000	*	0	0	-39.9308
chr19	28072001	28073000	*	8.07811e-07	9.09109e-06	-27.4633
chr19	31615001	31616000	*	0.000205401	0.00120172	-26.9944
chr19	33429001	33430000	*	1.94244e-11	4.82455e-10	-50.7576
chr19	33824001	33825000	*	2.39707e-09	4.34707e-08	27.4681
chr19	36045001	36046000	*	0	0	-40.59
chr19	36157001	36158000	*	2.24598e-13	6.98449e-12	35.7584
chr19	37424001	37425000	*	1.70049e-07	2.20526e-06	-41.1841
chr19	37666001	37667000	*	0	0	-32.3869
chr19	38809001	38810000	*	0	0	-28.5758
chr19	39518001	39519000	*	0	0	35.6155
chr19	40041001	40042000	*	0	0	26.0564
chr19	41015001	41016000	*	6.05415e-09	1.02162e-07	29.074
chr19	42879001	42880000	*	6.17389e-07	7.13786e-06	-25.5739
chr19	43744001	43745000	*	0	0	-33.853
chr19	43833001	43834000	*	0	0	-25.3946
chr19	48928001	48929000	*	9.89277e-07	1.09473e-05	-26.4449
chr19	49217001	49218000	*	1.33227e-15	5.2322e-14	37.7078
chr19	51035001	51036000	*	0.000213276	0.00124029	26.2146
chr19	52035001	52036000	*	0.000422826	0.00221839	-26.1039
chr19	52308001	52309000	*	0	0	-43.3572
chr19	52328001	52329000	*	0	0	30.4419
chr19	53521001	53522000	*	0.00049897	0.00256217	-35.3725
chr19	54195001	54196000	*	2.07478e-12	5.74563e-11	-37.4541
chr19	54269001	54270000	*	0.00256235	0.00994012	29.1035
chr19	54526001	54527000	*	0	0	-40.9263
chr19	54703001	54704000	*	2.87791e-09	5.15768e-08	-28.0714
chr19	55162001	55163000	*	8.21701e-09	1.34924e-07	27.9512
chr19	55496001	55497000	*	1.87489e-05	0.000149637	-31.75
chr19	55510001	55511000	*	1.6402e-06	1.72427e-05	30.1023
chr19	56152001	56153000	*	6.457e-09	1.08092e-07	31.2063
chr19	56394001	56395000	*	0	0	47.603
chr19	56633001	56634000	*	0	0	25.5492
chr19	57202001	57203000	*	1.93951e-06	1.99896e-05	38.742
chr19	58393001	58394000	*	0	0	-30.9459
chr19	59262001	59263000	*	2.57572e-14	8.94553e-13	-26.2621
chr19	59769001	59770000	*	1.06822e-09	2.03915e-08	-27.7323
chr19	60102001	60103000	*	1.72478e-05	0.000139175	-27.6891
chr19	60353001	60354000	*	6.36685e-07	7.33175e-06	30.4601
chr19	63253001	63254000	*	1.41769e-07	1.85993e-06	29.2208
chr19	63359001	63360000	*	9.72764e-11	2.19517e-09	27.853
chr19	64083001	64084000	*	4.44032e-07	5.29948e-06	26.7471
chr19	64200001	64201000	*	0	0	27.3158
chr19	64234001	64235000	*	9.09273e-14	2.98447e-12	-42.0297
chr19	64291001	64292000	*	0	0	32.4979
chr19	64328001	64329000	*	1.11022e-16	4.8061e-15	29.4393
chr19	64774001	64775000	*	6.26012e-08	8.7837e-07	34.5228
chrUn_JH126184	30001	31000	*	0	0	-27.762
chrUn_JH121512	125001	126000	*	0	0	-29.5249
chr27	44001	45000	*	2.22301e-10	4.72112e-09	32.2211
chr27	672001	673000	*	3.45025e-05	0.000255526	-33.5043
chr27	34921001	34922000	*	0	0	60.8155
chr27	38762001	38763000	*	3.81189e-08	5.5784e-07	-26.1307
chr27	40121001	40122000	*	2.29519e-05	0.000178546	27.0056
chr27	45701001	45702000	*	1.02785e-06	1.13208e-05	28.7592
chr5	18001	19000	*	0.00105387	0.0047933	26.0467
chr5	10223001	10224000	*	0.000269922	0.00151787	-28.6299
chr5	10665001	10666000	*	5.50084e-05	0.000384148	29.0409
chr5	10725001	10726000	*	0.00241424	0.00947532	-31.0526
chr5	28461001	28462000	*	5.07319e-09	8.68348e-08	27.9203
chr5	28711001	28712000	*	0	0	33.3729
chr5	28835001	28836000	*	1.2096e-11	3.07708e-10	-25.4716
chr5	30884001	30885000	*	9.50351e-14	3.10592e-12	-27.263
chr5	33788001	33789000	*	4.26613e-06	4.04837e-05	-35.9165
chr5	33843001	33844000	*	1.199e-07	1.5946e-06	26.3076
chr5	60455001	60456000	*	2.57022e-08	3.8854e-07	-30.5682
chr5	72860001	72861000	*	0.000217579	0.00126122	-33.6032
chr5	74456001	74457000	*	0	0	-51.8706
chr5	80979001	80980000	*	0	0	28.8848
chr5	81155001	81156000	*	1.86326e-08	2.87515e-07	-32.5733
chr5	111558001	111559000	*	0	0	-26.279
chr5	112835001	112836000	*	0	0	28.7457
chr5	112961001	112962000	*	0.000554206	0.00279952	25.993
chr5	113188001	113189000	*	0	0	-27.7895
chr5	113505001	113506000	*	2.55438e-06	2.56496e-05	-35.1389
chr5	114393001	114394000	*	0	0	-37.9638
chr5	114468001	114469000	*	3.30068e-11	7.97075e-10	-27.1628
chr5	114879001	114880000	*	2.74175e-11	6.68189e-10	-47.3313
chr5	116119001	116120000	*	2.22045e-15	8.55497e-14	-47.4934
chr5	116190001	116191000	*	0	0	42.9201
chr5	116477001	116478000	*	1.11022e-16	4.8061e-15	-39.5502
chr5	117629001	117630000	*	0	0	-70.9706
chr5	118300001	118301000	*	2.22045e-16	9.42477e-15	29.5558
chr5	119508001	119509000	*	0	0	-40.2581
chr5	119937001	119938000	*	3.45209e-09	6.10239e-08	-32.1475
chr5	120646001	120647000	*	0	0	-26.778
chr5	120746001	120747000	*	3.97085e-11	9.47277e-10	-42.6474
chr5	121485001	121486000	*	0	0	-30.7701
chr5	121615001	121616000	*	0	0	29.763
chr5	122077001	122078000	*	0	0	-40.7714
chr5	123313001	123314000	*	0	0	32.9883
chr5	123329001	123330000	*	0	0	25.9456
chr5	123330001	123331000	*	0	0	48.8586
chr5	124221001	124222000	*	5.67493e-07	6.60611e-06	28.1587
chrUn_AAFC03064950	5001	6000	*	1.11022e-16	4.8061e-15	39.3742
chr17	47192001	47193000	*	1.39793e-08	2.2143e-07	35.4481
chr17	47304001	47305000	*	0	0	25.4201
chr17	49051001	49052000	*	0	0	-49.4326
chr17	55033001	55034000	*	4.69805e-09	8.09136e-08	-30.1334
chr17	57768001	57769000	*	7.86311e-09	1.29567e-07	27.0731
chr17	63766001	63767000	*	0	0	-29.6926
chr17	63970001	63971000	*	4.68131e-07	5.56204e-06	34.1144
chr17	64183001	64184000	*	0	0	39.6681
chr17	66077001	66078000	*	5.94384e-05	0.000410151	-30.2177
chr17	66552001	66553000	*	0	0	29.2971
chr17	67426001	67427000	*	3.43965e-09	6.08215e-08	25.7669
chr17	68528001	68529000	*	5.26067e-09	8.9842e-08	-30.7639
chr17	69522001	69523000	*	0	0	35.3885
chr17	70153001	70154000	*	0	0	-27.1729
chr17	70546001	70547000	*	5.09654e-07	6.00623e-06	25.1322
chr17	71282001	71283000	*	0	0	35.1145
chr17	71507001	71508000	*	0	0	43.1821
chr17	72155001	72156000	*	8.38747e-08	1.15428e-06	25.5228
chr17	72491001	72492000	*	2.39285e-08	3.62986e-07	27.7436
chr17	72780001	72781000	*	3.16245e-08	4.70482e-07	28.2451
chr17	72822001	72823000	*	0	0	-29.621
chr17	72823001	72824000	*	0	0	-27.5891
chr17	72913001	72914000	*	5.03519e-12	1.34312e-10	57.3488
chr17	73559001	73560000	*	7.4607e-14	2.47411e-12	31.8056
chr17	74688001	74689000	*	0	0	41.3366
chr17	75118001	75119000	*	0	0	41.3967
chrUn_JH122273	41001	42000	*	0	0	30.0585
chrUn_JH125161	4001	5000	*	1.29674e-13	4.15772e-12	26.7893
chrUn_JH121511	82001	83000	*	3.48207e-05	0.000257695	-27.0578
chrUn_JH125753	74001	75000	*	0	0	55.303
chr14	886001	887000	*	0	0	26.1786
chr14	2424001	2425000	*	2.61124e-12	7.15323e-11	27.1126
chr14	2901001	2902000	*	2.12985e-10	4.53907e-09	43.882
chr14	3561001	3562000	*	9.77215e-09	1.58707e-07	-32.1877
chr14	14265001	14266000	*	1.99996e-07	2.56094e-06	-25.8741
chr14	16166001	16167000	*	8.42632e-06	7.43374e-05	-26.4805
chr14	22054001	22055000	*	2.17615e-12	6.01813e-11	25.9723
chr14	61341001	61342000	*	0	0	43.488
chr14	81084001	81085000	*	0.000866532	0.00408828	-25.0915
chr8	7753001	7754000	*	4.12267e-08	6.00057e-07	32
chr8	8796001	8797000	*	3.36441e-06	3.27791e-05	28.8929
chr8	11223001	11224000	*	1.05462e-07	1.419e-06	34.712
chr8	62375001	62376000	*	0	0	-35.9858
chr8	63556001	63557000	*	0.000683101	0.00334614	-26.2055
chr8	72258001	72259000	*	4.25894e-06	4.04344e-05	29.1197
chr8	72297001	72298000	*	0	0	-30.989
chr8	73489001	73490000	*	7.02371e-12	1.83974e-10	-31.5195
chr8	88735001	88736000	*	7.11098e-13	2.08277e-11	30.3268
chr8	93402001	93403000	*	0.000217957	0.00126257	-27.9167
chr8	102194001	102195000	*	0	0	29.0713
chr8	108040001	108041000	*	3.86145e-09	6.76321e-08	-52.0404
chr8	108129001	108130000	*	0	0	-48.9887
chr8	108687001	108688000	*	0.000224551	0.00129499	-25.2333
chr8	116535001	116536000	*	0	0	-39.9942
chr8	116606001	116607000	*	0	0	-30.3794
chrUn_JH121449	88001	89000	*	7.77156e-16	3.14534e-14	-37.7944
chrUn_JH121327	111001	112000	*	4.44089e-16	1.83387e-14	-31.0718
chrUn_JH121327	126001	127000	*	9.30367e-14	3.04714e-12	-34.5696
chrUn_JH122138	5001	6000	*	0.0001267	0.000794094	29.6589
chrUn_JH121354	2001	3000	*	0	0	-32.7354
chrUn_JH121336	818001	819000	*	3.66164e-09	6.44105e-08	-34.6479
chr23	8239001	8240000	*	2.591e-09	4.6765e-08	-26.892
chr23	8442001	8443000	*	0	0	28.6157
chr23	8784001	8785000	*	0	0	25.6818
chr23	9543001	9544000	*	0.000338074	0.00183934	26.379
chr23	9665001	9666000	*	0	0	36.4366
chr23	13344001	13345000	*	7.26453e-05	0.000489698	34.5013
chr23	17391001	17392000	*	7.22866e-13	2.11623e-11	28.3813
chr23	17535001	17536000	*	1.09168e-12	3.13867e-11	-45.9752
chr23	18176001	18177000	*	5.83977e-14	1.95359e-12	31.4614
chr23	26285001	26286000	*	3.59466e-06	3.47834e-05	38.5507
chr23	26353001	26354000	*	0	0	-31.8557
chr23	26931001	26932000	*	6.10845e-13	1.80387e-11	43.4949
chr23	36952001	36953000	*	8.88178e-16	3.56391e-14	-25.4874
chr23	41087001	41088000	*	1.244e-11	3.1567e-10	-32.8519
chr23	44843001	44844000	*	6.52775e-09	1.09097e-07	-27.4369
chr23	48021001	48022000	*	4.51991e-05	0.000324275	26.4532
chr23	48238001	48239000	*	9.35569e-08	1.27429e-06	-29.5882
chr23	48696001	48697000	*	2.10942e-15	8.14782e-14	39.5338
chr23	49976001	49977000	*	4.59837e-07	5.47204e-06	-30.7576
chr23	50396001	50397000	*	0	0	34.0747
chr23	50724001	50725000	*	0	0	-25.0154
chr23	50934001	50935000	*	2.38809e-13	7.39623e-12	-32.9595
chr23	51856001	51857000	*	1.01669e-07	1.37343e-06	-33.4776
chrUn_JH121816	28001	29000	*	1.41351e-05	0.000116742	-27.3048
chr12	18939001	18940000	*	0	0	31.8101
chr12	21670001	21671000	*	0	0	50.3924
chr12	32866001	32867000	*	3.2235e-05	0.000240457	-31.825
chr12	32895001	32896000	*	1.25255e-09	2.37316e-08	-26.6154
chr12	82414001	82415000	*	3.14928e-05	0.000235526	25.2038
chr12	82494001	82495000	*	0	0	30.0271
chr12	82609001	82610000	*	1.63647e-12	4.59656e-11	-42.2275
chr12	82836001	82837000	*	4.69691e-12	1.25703e-10	26.329
chr12	83096001	83097000	*	0	0	27.0974
chr12	83639001	83640000	*	1.28717e-05	0.000107738	30.0939
chr12	83640001	83641000	*	2.66454e-15	1.01887e-13	-38.6526
chr12	84744001	84745000	*	0	0	28.5355
chrUn_JH125841	34001	35000	*	0	0	27.2893
chr28	24998001	24999000	*	2.76862e-07	3.43451e-06	-28.2564
chr28	25012001	25013000	*	0	0	-26.8044
chr28	25343001	25344000	*	0.000331319	0.0018084	-25.4121
chr28	26759001	26760000	*	1.06581e-14	3.84397e-13	29.8385
chr28	27012001	27013000	*	1.57196e-12	4.42762e-11	-28.9005
chr28	27355001	27356000	*	1.54335e-09	2.86973e-08	38.1476
chr28	34061001	34062000	*	3.73479e-12	1.0095e-10	37.0697
chr28	40272001	40273000	*	0	0	25.5767
chr28	41377001	41378000	*	8.36144e-06	7.37971e-05	-32.3242
chr28	42610001	42611000	*	2.30698e-06	2.33656e-05	-38.8414
chr28	43743001	43744000	*	0.000399983	0.00211647	-25.7857
chrUn_JH125926	87001	88000	*	1.11022e-16	4.8061e-15	55.4609
chr9	66925001	66926000	*	0	0	28.9049
chr9	98772001	98773000	*	2.4775e-05	0.000191052	29.6787
chr9	99093001	99094000	*	0	0	25.5945
chr9	99125001	99126000	*	4.32903e-11	1.0267e-09	-27.2251
chr9	103458001	103459000	*	4.84476e-06	4.53462e-05	-33.1119
chr9	105244001	105245000	*	4.20413e-10	8.53593e-09	-49.0048
chr9	105342001	105343000	*	2.67786e-13	8.25175e-12	46.978
chr9	105434001	105435000	*	0	0	29.3713
chr9	105498001	105499000	*	2.05613e-13	6.4269e-12	26.5278
chr9	105818001	105819000	*	0	0	37.5109
chr9	106122001	106123000	*	0	0	-27.3375
chr9	106148001	106149000	*	1.28077e-09	2.41837e-08	-43.5294
chr9	106353001	106354000	*	1.67534e-08	2.60629e-07	-32.4249
chr9	106410001	106411000	*	0	0	32.7819
chr9	106411001	106412000	*	0	0	56.5424
chr9	106418001	106419000	*	0	0	-42.4705
chr9	106469001	106470000	*	6.91794e-11	1.59841e-09	30.4783
chr9	106507001	106508000	*	5.32738e-07	6.24686e-06	-28.5403
chr9	106924001	106925000	*	0	0	-36.3713
chr9	107341001	107342000	*	1.83125e-08	2.82863e-07	-25.8072
chr9	108314001	108315000	*	0	0	25.2686
chrUn_JH121393	220001	221000	*	9.61016e-05	0.000625739	-28.6401
chr4	71036001	71037000	*	0	0	-31.3547
chr4	72172001	72173000	*	1.95875e-07	2.51398e-06	42.2727
chr4	76876001	76877000	*	7.37552e-07	8.37773e-06	-26.3837
chr4	79360001	79361000	*	1.11022e-16	4.8061e-15	-29.1139
chr4	102464001	102465000	*	1.7129e-11	4.28235e-10	-44.7378
chr4	115836001	115837000	*	3.23715e-08	4.80773e-07	31.6623
chr4	116252001	116253000	*	0	0	-29.6539
chr4	116329001	116330000	*	0	0	33.2411
chr4	116346001	116347000	*	0	0	37.3194
chr4	116438001	116439000	*	6.92389e-08	9.66215e-07	-26.0398
chr4	116468001	116469000	*	0	0	63.2807
chr4	117639001	117640000	*	0	0	30.8243
chr4	117797001	117798000	*	3.39022e-07	4.1394e-06	-31.6206
chr4	120671001	120672000	*	4.79588e-08	6.87803e-07	-45.2632
chr4	120758001	120759000	*	4.92496e-09	8.45589e-08	37.7718
chr4	122359001	122360000	*	0	0	27.4542
chr4	122935001	122936000	*	0	0	38.1847
chr4	123325001	123326000	*	4.46649e-08	6.44659e-07	-31.2407
chr4	123809001	123810000	*	0	0	48.0949
chr3	9150001	9151000	*	2.41767e-08	3.66386e-07	27.5
chr3	10320001	10321000	*	4.20952e-12	1.1298e-10	-47.338
chr3	10583001	10584000	*	1.25639e-05	0.000105466	37.6068
chr3	14897001	14898000	*	5.41455e-07	6.33202e-06	34.0299
chr3	15216001	15217000	*	4.0747e-05	0.000295842	-25.5684
chr3	15529001	15530000	*	0	0	46.1345
chr3	15814001	15815000	*	0	0	38.3102
chr3	16731001	16732000	*	3.07976e-13	9.43771e-12	34.5219
chr3	17990001	17991000	*	1.9984e-14	7.00838e-13	-33.6961
chr3	20090001	20091000	*	3.9313e-13	1.18833e-11	57.1796
chr3	20252001	20253000	*	1.6791e-12	4.7033e-11	29.6726
chr3	21100001	21101000	*	0	0	38.6542
chr3	22757001	22758000	*	0	0	-32.3951
chr3	29964001	29965000	*	4.60737e-06	4.33575e-05	27.9932
chr3	32878001	32879000	*	1.26372e-07	1.67448e-06	-30.3564
chr3	32939001	32940000	*	2.28847e-06	2.32013e-05	-27.1261
chr3	33946001	33947000	*	5.83164e-09	9.89554e-08	32.2444
chr3	90057001	90058000	*	0	0	29.1147
chr3	97142001	97143000	*	0	0	29.005
chr3	97605001	97606000	*	1.52934e-05	0.000125071	-26.1563
chr3	107214001	107215000	*	8.71066e-08	1.19444e-06	36.4735
chr3	107252001	107253000	*	0	0	47.8735
chr3	109517001	109518000	*	0	0	27.427
chr3	114133001	114134000	*	0	0	-27.3773
chr3	114156001	114157000	*	1.7511e-10	3.77813e-09	-25.2192
chr3	114164001	114165000	*	3.90642e-08	5.70852e-07	37.1138
chr3	115193001	115194000	*	7.69384e-07	8.69718e-06	-40.5818
chr3	115282001	115283000	*	6.34166e-09	1.06395e-07	-37.3136
chr3	117210001	117211000	*	5.35315e-09	9.12679e-08	-30.8756
chr3	117882001	117883000	*	0.000965614	0.00446324	-29.955
chr3	119516001	119517000	*	6.33136e-10	1.25702e-08	25.8792
chr3	121812001	121813000	*	1.74175e-06	1.81703e-05	32.8889
chr3	122096001	122097000	*	7.65441e-09	1.26607e-07	29.6063
chr3	122098001	122099000	*	1.29072e-05	0.000107932	30.8983
chr3	122616001	122617000	*	0.000137902	0.000854985	-26.2781
chr3	123961001	123962000	*	0	0	-32.7191
chr3	124204001	124205000	*	5.29465e-13	1.5727e-11	35.0651
chr3	124362001	124363000	*	1.78746e-14	6.29396e-13	-28.4467
chr3	124487001	124488000	*	0	0	-39.8374
chr3	124544001	124545000	*	2.57269e-09	4.6462e-08	28.6465
chr3	124821001	124822000	*	1.16251e-12	3.32194e-11	26.4155
chr11	2343001	2344000	*	6.88261e-11	1.59145e-09	-25.5241
chr11	3980001	3981000	*	0.000153688	0.000937219	30.3182
chr11	10526001	10527000	*	0	0	25.9242
chr11	10575001	10576000	*	0	0	-48.6358
chr11	14164001	14165000	*	6.80078e-05	0.000462425	-31.4092
chr11	14390001	14391000	*	0	0	37.4673
chr11	29860001	29861000	*	2.88025e-12	7.85485e-11	29.6195
chr11	46408001	46409000	*	5.18469e-08	7.38181e-07	-30.8422
chr11	46451001	46452000	*	9.89127e-08	1.34124e-06	32.0608
chr11	65598001	65599000	*	3.09961e-05	0.000232153	31.6819
chr11	72584001	72585000	*	0	0	35.9694
chr11	74812001	74813000	*	5.39224e-12	1.43459e-10	28.1587
chr11	74887001	74888000	*	7.10415e-05	0.00048048	-27.3729
chr11	76256001	76257000	*	5.63344e-05	0.000391793	-29.4118
chr11	77578001	77579000	*	4.314e-09	7.48278e-08	-26.5263
chr11	89916001	89917000	*	1.11022e-16	4.8061e-15	25.8565
chr11	91053001	91054000	*	1.18017e-13	3.81608e-12	-32.7877
chr11	92635001	92636000	*	1.16422e-05	9.85709e-05	-27.4108
chr11	95570001	95571000	*	0.00104999	0.00477956	-29.0385
chr11	98732001	98733000	*	0.00243111	0.00952988	30.9783
chr11	100815001	100816000	*	7.09615e-05	0.000479993	25.7264
chr11	100943001	100944000	*	3.16631e-09	5.64139e-08	-30.309
chr11	102057001	102058000	*	3.3242e-05	0.000247061	-31.1754
chr11	102511001	102512000	*	0	0	27.5628
chr11	102909001	102910000	*	0	0	35.226
chr11	103451001	103452000	*	0	0	54.1657
chr11	103585001	103586000	*	0	0	27.9232
chr11	104015001	104016000	*	0	0	25.9121
chr11	105357001	105358000	*	3.44258e-10	7.08887e-09	-27.2004
chr11	105441001	105442000	*	1.61904e-12	4.55389e-11	-32.8094
chr11	105476001	105477000	*	1.11022e-15	4.38844e-14	29.0535
chr11	106408001	106409000	*	0	0	33.8011
chr11	106572001	106573000	*	4.4853e-14	1.52389e-12	41.4222
chr11	107923001	107924000	*	5.28264e-11	1.23936e-09	-32.7364
chr11	107959001	107960000	*	1.20948e-07	1.60715e-06	40.107
chr11	108006001	108007000	*	0	0	29.6632
chr11	108881001	108882000	*	0	0	33.0899
chr11	109531001	109532000	*	0	0	-30.3221
chrUn_JH121317	297001	298000	*	8.99281e-15	3.2646e-13	25.31
chrUn_JH121723	50001	51000	*	0	0	61.9298
chrUn_JH125854	65001	66000	*	0	0	29.0504
chrUn_AAFC03020123	14001	15000	*	3.18731e-09	5.67712e-08	-33.4046
chrUn_AAFC03020123	16001	17000	*	5.03385e-05	0.00035623	-27.8284
chrUn_JH122778	147001	148000	*	0	0	-29.6868
chr1	7407001	7408000	*	2.12253e-08	3.24565e-07	-29.0839
chr1	56538001	56539000	*	0	0	28.1389
chr1	74063001	74064000	*	0	0	37.622
chr1	84131001	84132000	*	5.85409e-09	9.91695e-08	-27.9201
chr1	84483001	84484000	*	1.98281e-07	2.54112e-06	-32.1893
chr1	110294001	110295000	*	0.000646033	0.00318788	27.385
chr1	145689001	145690000	*	1.88903e-06	1.95085e-05	-25.493
chr1	146613001	146614000	*	0	0	55.1226
chr1	146838001	146839000	*	2.00015e-08	3.06774e-07	-33.5152
chr1	147117001	147118000	*	0	0	35.1386
chr1	147149001	147150000	*	0	0	44.21
chr1	147399001	147400000	*	0	0	37.2984
chr1	147423001	147424000	*	0	0	-28.1747
chr1	147601001	147602000	*	0	0	34.1013
chr1	148023001	148024000	*	9.32339e-08	1.27017e-06	40.7738
chr1	149096001	149097000	*	1.13738e-05	9.66739e-05	-25.0084
chr1	157255001	157256000	*	1.69753e-13	5.35822e-12	-25.8824
chrUn_JH122327	20001	21000	*	0	0	-32.7698
chr18	525001	526000	*	1.38891e-05	0.000115085	-25.0104
chr18	3600001	3601000	*	0.000116113	0.000735988	-30.1905
chr18	7021001	7022000	*	1.76525e-14	6.22656e-13	57.2324
chr18	7244001	7245000	*	7.12932e-06	6.4007e-05	-27.2518
chr18	7346001	7347000	*	8.03842e-06	7.13491e-05	29.4998
chr18	11036001	11037000	*	1.11022e-16	4.8061e-15	-25.2411
chr18	11227001	11228000	*	2.87771e-07	3.55927e-06	34.4738
chr18	11516001	11517000	*	0	0	-29.1116
chr18	11537001	11538000	*	0	0	28.6621
chr18	11539001	11540000	*	1.9979e-06	2.05285e-05	32.1417
chr18	11558001	11559000	*	8.63953e-12	2.23038e-10	-30.5314
chr18	11840001	11841000	*	0	0	-27.0155
chr18	12530001	12531000	*	0	0	25.112
chr18	13440001	13441000	*	0.000514122	0.0026278	29.7146
chr18	14064001	14065000	*	1.7349e-06	1.81039e-05	33.5975
chr18	16967001	16968000	*	3.97304e-12	1.07152e-10	-29.4862
chr18	16990001	16991000	*	0.00212302	0.00851829	-26.6722
chr18	25497001	25498000	*	0	0	30.7367
chr18	33084001	33085000	*	2.42628e-12	6.65852e-11	-40.1998
chr18	34107001	34108000	*	0	0	-26.1758
chr18	39782001	39783000	*	0	0	45.7569
chr18	45462001	45463000	*	3.79763e-11	9.07375e-10	-26.6667
chr18	45475001	45476000	*	0	0	26.4909
chr18	46053001	46054000	*	0	0	30.0194
chr18	48168001	48169000	*	7.34154e-09	1.21829e-07	35.4673
chr18	49403001	49404000	*	0	0	-25.967
chr18	49937001	49938000	*	6.29907e-05	0.000432101	-29.274
chr18	50104001	50105000	*	8.16394e-10	1.5903e-08	-25.7147
chr18	50576001	50577000	*	0	0	55.2462
chr18	50711001	50712000	*	7.68004e-08	1.06172e-06	30.4437
chr18	51470001	51471000	*	0	0	-30.1366
chr18	51474001	51475000	*	1.11022e-16	4.8061e-15	46.9443
chr18	51508001	51509000	*	1.71049e-07	2.21729e-06	27.6528
chr18	51516001	51517000	*	0.000107029	0.000685254	35.102
chr18	52512001	52513000	*	0	0	26.8977
chr18	52948001	52949000	*	0	0	43.662
chr18	53390001	53391000	*	1.33227e-15	5.2322e-14	-37.8515
chr18	54529001	54530000	*	1.11022e-16	4.8061e-15	-30.0245
chr18	54672001	54673000	*	1.93356e-12	5.37899e-11	27.2231
chr18	55055001	55056000	*	1.27076e-12	3.61263e-11	-28.1288
chr18	55875001	55876000	*	1.23063e-07	1.63276e-06	-29.0993
chr18	55981001	55982000	*	3.78978e-10	7.74105e-09	-41
chr18	56368001	56369000	*	0	0	-43.0755
chr18	56895001	56896000	*	6.55726e-05	0.000447915	27.1012
chr18	57291001	57292000	*	0	0	-32.8256
chr18	57315001	57316000	*	0	0	57.0863
chr18	62423001	62424000	*	0	0	27.3198
chr18	62920001	62921000	*	5.39568e-14	1.81499e-12	-54.4444
chr18	63478001	63479000	*	2.53533e-07	3.17967e-06	-25.951
chr18	65736001	65737000	*	0	0	-26.6541
chr18	65801001	65802000	*	0	0	25.0844
chr6	74404001	74405000	*	0	0	35.4671
chr6	94857001	94858000	*	1.17898e-07	1.57073e-06	25.7333
chr6	103249001	103250000	*	1.21512e-10	2.70206e-09	29.3822
chr6	107298001	107299000	*	1.1564e-09	2.19852e-08	27.0606
chr6	118395001	118396000	*	0	0	30.9304
chr6	119813001	119814000	*	2.58979e-05	0.000198455	37.6923
chr6	120387001	120388000	*	0	0	28.7449
chr6	120736001	120737000	*	0	0	28.263
chr6	120961001	120962000	*	1.22896e-11	3.12113e-10	50.5464
chr6	121386001	121387000	*	7.60019e-10	1.48905e-08	25.5946
chr6	121448001	121449000	*	2.02061e-14	7.07404e-13	33.976
chr6	121693001	121694000	*	6.53778e-10	1.29421e-08	27.8164
chr6	121709001	121710000	*	4.47839e-06	4.22743e-05	26.072
chr6	122419001	122420000	*	8.7665e-08	1.20129e-06	27.7043
chrUn_JH126371	59001	60000	*	0	0	28.2772
chr29	30107001	30108000	*	5.9952e-15	2.22815e-13	-28.4118
chr29	30236001	30237000	*	0.000432326	0.00226188	26.5039
chr29	41308001	41309000	*	1.88331e-06	1.94627e-05	-32.7731
chr29	41872001	41873000	*	1.69642e-13	5.35749e-12	37.2076
chr29	44383001	44384000	*	9.02248e-07	1.00573e-05	-25.3302
chr29	44880001	44881000	*	7.08293e-09	1.17859e-07	30
chr29	45047001	45048000	*	2.8311e-09	5.07977e-08	27.5641
chr29	45383001	45384000	*	0	0	27.5043
chr29	47084001	47085000	*	0	0	33.5356
chr29	47172001	47173000	*	0.000955726	0.00442652	-34.7285
chr29	47212001	47213000	*	1.11022e-16	4.8061e-15	-40.338
chr29	48396001	48397000	*	1.93179e-14	6.78648e-13	-34.3533
chr29	48645001	48646000	*	6.11616e-05	0.000420756	-31.8534
chr29	48688001	48689000	*	0.000371296	0.00198809	-25.9375
chr29	48876001	48877000	*	0.00209802	0.00843742	-27.8376
chr29	49359001	49360000	*	1.2168e-10	2.70482e-09	32.7941
chr29	49841001	49842000	*	1.22325e-11	3.10923e-10	-54.5194
chr29	49852001	49853000	*	0	0	34.5357
chr29	50098001	50099000	*	0	0	44.4387
chr29	50469001	50470000	*	0	0	29.7165
chr20	8537001	8538000	*	9.25322e-09	1.50882e-07	-27.2011
chr20	38723001	38724000	*	1.25999e-12	3.58704e-11	-39.313
chr20	70177001	70178000	*	1.3909e-07	1.82908e-06	-34.5476
chr20	70321001	70322000	*	1.03674e-11	2.65731e-10	-42.7845
chr20	71353001	71354000	*	8.10463e-15	2.96157e-13	-33.4055
chr20	73936001	73937000	*	1.45481e-09	2.71253e-08	30.3797
chr20	74506001	74507000	*	4.70424e-12	1.25814e-10	-42.5329
chr20	74530001	74531000	*	0	0	25.4781
chr16	1097001	1098000	*	0	0	-26.7229
chr16	1213001	1214000	*	5.1419e-06	4.78265e-05	28.3455
chr16	1517001	1518000	*	1.63309e-06	1.71857e-05	-37.4135
chr16	2077001	2078000	*	0.000547638	0.00277215	31.6222
chr16	2660001	2661000	*	2.47911e-09	4.48785e-08	38.9205
chr16	3448001	3449000	*	0	0	-25.431
chr16	30498001	30499000	*	6.06995e-05	0.000417907	29.107
chr16	38339001	38340000	*	9.51683e-13	2.75043e-11	48.9316
chr16	42789001	42790000	*	0	0	55.6277
chr16	44389001	44390000	*	1.3597e-09	2.55003e-08	30.9991
chr16	45783001	45784000	*	1.33069e-09	2.50101e-08	-39.0538
chr16	45839001	45840000	*	0.00120948	0.00537042	-26.1244
chr16	46745001	46746000	*	0	0	34.9307
chr16	46867001	46868000	*	9.76996e-15	3.53829e-13	-25.6779
chr16	48685001	48686000	*	0.00102892	0.00470262	-25.1505
chr16	49363001	49364000	*	0.000782044	0.00375014	-33.4135
chr16	59546001	59547000	*	1.08309e-06	1.18606e-05	25.7367
chr16	59667001	59668000	*	0.000318707	0.00174849	42.093
chr16	59715001	59716000	*	2.61369e-06	2.61676e-05	32.907
chr16	68922001	68923000	*	1.0682e-10	2.39546e-09	35.0277
chr16	73219001	73220000	*	1.22125e-15	4.81792e-14	-33.6636
chr16	73389001	73390000	*	2.24832e-08	3.42425e-07	35.7938
chrUn_JH122869	6001	7000	*	1.72085e-14	6.07695e-13	30.1079
chr24	447001	448000	*	0	0	-63.6392
chr24	454001	455000	*	0	0	-32.4369
chr24	467001	468000	*	0	0	60.4129
chr24	582001	583000	*	2.22604e-09	4.05743e-08	-32.5135
chr24	766001	767000	*	4.44089e-16	1.83387e-14	-31.6384
chr24	2318001	2319000	*	4.27547e-13	1.28373e-11	27.9835
chr24	3298001	3299000	*	3.35889e-06	3.27358e-05	-26.2601
chr24	42324001	42325000	*	0.00236418	0.00931064	-30.641
chr24	43374001	43375000	*	0	0	72.9483
chr24	47234001	47235000	*	7.41638e-05	0.000498555	-30.5284
chr24	47701001	47702000	*	8.5685e-10	1.66167e-08	-33.2128
chr24	48874001	48875000	*	7.88258e-15	2.88562e-13	-28.3029
chr24	49754001	49755000	*	2.628e-07	3.28172e-06	-40.1311
chr24	49942001	49943000	*	0	0	-48.8926
chr24	49965001	49966000	*	2.76691e-11	6.7405e-10	-32.4593
chr24	49979001	49980000	*	1.80855e-13	5.69391e-12	-26.9975
chr24	60324001	60325000	*	0	0	49.4096
chr24	63166001	63167000	*	0	0	-35.4008
chrUn_JH126069	7001	8000	*	2.77556e-15	1.05866e-13	37.6237
chrUn_JH121308	340001	341000	*	0	0	29.4549
chrUn_JH121308	460001	461000	*	0	0	-25.5018
chrUn_JH125441	6001	7000	*	0	0	-29.839
chr26	15038001	15039000	*	8.90063e-05	0.000585166	31.0163
chr26	22165001	22166000	*	3.03596e-11	7.3665e-10	26.5189
chr26	22174001	22175000	*	8.36698e-10	1.62621e-08	-31.8469
chr26	23781001	23782000	*	4.66294e-15	1.74471e-13	-44.6633
chr26	24751001	24752000	*	0	0	-55.7251
chr26	38005001	38006000	*	0.000100336	0.000649014	-26.9537
chr26	42729001	42730000	*	1.42234e-07	1.86559e-06	31.6302
chr26	44520001	44521000	*	8.9694e-06	7.84473e-05	-35.3893
chr26	45173001	45174000	*	0	0	-38.1947
chr26	47762001	47763000	*	2.58904e-13	7.99018e-12	-28.6041
chr26	48205001	48206000	*	6.64553e-10	1.31469e-08	-29.9325
chr26	50318001	50319000	*	9.31061e-07	1.03596e-05	-27.8959
chr26	50324001	50325000	*	1.51602e-05	0.000124099	-31.6253
chr26	50431001	50432000	*	4.5637e-05	0.000326868	-36.4011
chrUn_AAFC03113720	7001	8000	*	0.000462561	0.00239805	-31.9853
chrUn_JH121320	171001	172000	*	6.49059e-09	1.08535e-07	32.0575
chrUn_JH125481	26001	27000	*	2.6544e-07	3.30858e-06	-31.5093
chrUn_JH122000	45001	46000	*	2.985e-06	2.9445e-05	-25.1318
chrUn_JH125626	30001	31000	*	0.000205461	0.00120192	-27.4121
chrUn_JH122532	23001	24000	*	0	0	33.9777
chrUn_JH121980	10001	11000	*	1.65944e-05	0.00013452	-39.7402
chrUn_JH125696	1001	2000	*	6.95823e-11	1.60589e-09	-35.5019

## Sheet: Genes-miRNA in 84 Meth sites
#bin	name	name2	chrom	strand	txStart	txEnd	cdsStart	cdsEnd	exonCount
585	NM_001075702	AP2A2	chrUn_JH121443	-	6080	73983	6395	73965	22
1153	NM_001191219	GGT5	chr17	-	74450322	74459508	74450610	74459508	12
976	NM_001075374	LSP1	chr29	-	51258697	51296811	51263216	51296779	11
14	NM_001102044	MAD1L1	chr25	+	42871058	43109583	42873693	43109081	18
585	NR_036352	MIR2887-1	chrUn_JH123546	-	15930	15987	15987	15987	1
585	NR_036353	MIR2887-2	chrUn_JH123546	-	15930	15987	15987	15987	1
585	NR_036372	MIR2904-1	chrUn_JH123546	-	16030	16100	16100	16100	1
585	NR_036373	MIR2904-2	chrUn_JH123546	-	16030	16100	16100	16100	1
585	NR_036374	MIR2904-3	chrUn_JH123546	-	16030	16100	16100	16100	1
142	NM_001192252	OSBP2	chr17	+	72901279	73023481	72901279	73022105	14
144	NM_174577	PI4KA	chr17	-	75336558	75396110	75336861	75385984	56
1021	NM_001192326	RECQL5	chr19	+	57212598	57242131	57212598	57241560	19
1021	NM_001163001	SMIM6	chr19	-	57222695	57224119	57222804	57222984	3
1410	NM_001193046	TMEM8C	chr11	-	108143725	108151797	108144285	108151732	5
121	NM_001001441	TNNT3	chr29	-	51238972	51254436	51238995	51251354	15
1161	NM_001038163	TUBA3E	chr17	+	75532074	75537784	75532149	75537713	5
1402	NM_001076281	UBAC1	chr11	-	107189125	107208277	107189571	107208085	11
